# Supplementary material for: mTORC2 interactome and localization determine aggressiveness of high-grade glioma cells through association with gelsolin
Source: Sci Rep. 2023 Apr 29;13:7037. doi: 10.1038/s41598-023-33872-y (PMC10148843; doi:10.1038/s41598-023-33872-y)
Supplement: Supplementary file 6 — Supplementary Information 6. [file 41598_2023_33872_MOESM6_ESM.xlsx]

## Sheet: Table S5
Table S5. Differential expression of common mTORC2 Interactome in U87MG cells after mTORC2 activation by serum as presented in Figure 4B. Significantly upregulated proteins are labeled in pink and significantly downregulated proteins are labeled in green. Significant p-values < 0.05 were highlighted in yellow.
Uniprot Accession	Common mTORC2 interactome (ACT/ST)	Gene Name	Activated-1	Activated-2	Activated-3	Average ACT	Starved-1	Starved-2	Starved-3	Average ST	Log2 fold change (ACT-ST)	p-value
O94832	Unconventional myosin-Id	MYO1D	28.5668	28.0947	28.845	28.5022	24.3794	23.263	23.165	23.6025	4.8997	0.000392977
P35579	Myosin-9	MYH9	36.3684	33.9361	35.7892	35.3646	33.1658	29.7286	29.9557	30.95	4.41453	0.0294234
P06396	Gelsolin	GSN	30.9391	29.6829	30.4228	30.3483	28.6134	26.3325	26.6197	27.1885	3.15973	0.0171426
Q9UG63	ATP-binding cassette sub-family F member 2	ABCF2	25.9507	27.278	25.744	26.3242	24.786	23.3735	23.837	23.9988	2.3254	0.02159
Q15149	Plectin	PLEC	28.4943	28.113	28.9431	28.5168	27.0969	26.1707	26.9017	26.7231	1.7937	0.00836432
Q86YZ3	Hornerin	HRNR	30.0198	30.4731	31.1495	30.5475	31.722	31.7187	31.5661	31.6689	-1.12147	0.0279003
P35908	Keratin, type II cytoskeletal 2 epidermal	KRT2	35.5654	36.0617	36.2222	35.9498	36.8422	37.2212	37.3304	37.1313	-1.1815	0.0087426
Q5D862	Filaggrin-2	FLG2	27.5627	28.0841	28.3664	28.0044	29.4413	29.1113	29.1444	29.2323	-1.22793	0.00887616
Q9Y4L1	Hypoxia up-regulated protein 1	HYOU1	24.8623	25.7548	25.5492	25.3888	26.9477	26.6806	26.2565	26.6283	-1.2395	0.0211629
P13647	Keratin, type II cytoskeletal 5	KRT5	32.5275	32.9604	32.7424	32.7434	33.7819	34.3178	33.9561	34.0186	-1.27517	0.00318003
P50416	Carnitine O-palmitoyltransferase 1, liver isoform	CPT1A	25.8339	26.1102	26.3653	26.1031	27.1157	27.4822	27.5563	27.3847	-1.2816	0.00334853
Q09666	Neuroblast differentiation-associated protein AHNAK	AHNAK	27.391	27.387	26.9135	27.2305	28.8408	28.1918	28.5195	28.5174	-1.28687	0.00632387
Q9BUF5	Tubulin beta-6 chain	TUBB6	26.0744	25.3269	25.9278	25.7764	27.3782	27.5153	26.4172	27.1036	-1.3272	0.0327899
P35527	Keratin, type I cytoskeletal 9	KRT9	35.044	36.1656	35.5799	35.5965	36.8182	37.0723	36.9235	36.938	-1.3415	0.0156215
P02768	Serum albumin	ALB	28.3073	29.141	28.4474	28.6319	29.6518	29.5364	30.7523	29.9802	-1.34827	0.0442481
P08670	Vimentin	VIM	32.4171	32.8257	32.431	32.5579	34.5494	33.8734	33.331	33.9179	-1.36	0.0226123
Q13418	Integrin-linked protein kinase	ILK	25.3045	24.4163	24.4796	24.7335	26.3383	26.3448	25.743	26.142	-1.40857	0.0156262
Q14203	Dynactin subunit 1	DCTN1	26.4435	26.3857	27.0001	26.6098	27.937	27.9562	28.2637	28.0523	-1.44253	0.00292488
P02533	Keratin, type I cytoskeletal 14	KRT14	31.0189	32.5556	31.9457	31.8401	33.1184	33.5285	33.3154	33.3208	-1.4807	0.0327815
Q08554	Desmocollin-1	DSC1	26.7265	27.1417	27.2801	27.0494	28.5674	28.9642	28.0683	28.5333	-1.48387	0.00853397
P25311	Zinc-alpha-2-glycoprotein	AZGP1	24.9245	25.8513	25.4991	25.425	26.3211	27.2761	27.199	26.9321	-1.5071	0.0210097
P04040	Catalase	CAT	25.5342	26.3085	26.4114	26.0847	27.1827	27.7342	27.8879	27.6016	-1.5169	0.012308
P04264	Keratin, type II cytoskeletal 1	KRT1	36.6419	37.0668	37.3306	37.0131	38.4005	38.855	38.3876	38.5477	-1.5346	0.00371568
P53621	Coatomer subunit alpha	COPA	24.0574	24.2064	25.7282	24.664	26.0515	26.2381	26.4123	26.234	-1.56997	0.0447212
P15924	Desmoplakin	DSP	30.8123	32.0522	31.465	31.4432	32.8575	33.2615	32.9801	33.033	-1.58987	0.0135735
P07814	Bifunctional glutamate/proline--tRNA ligase	EPRS	26.2787	26.3692	27.2177	26.6219	28.2596	28.1529	28.3286	28.247	-1.62517	0.00585968
P05089	Arginase-1	ARG1	25.015	26.1832	25.9289	25.709	27.1792	27.2688	27.7916	27.4132	-1.70417	0.0133653
Q9HC77	Centromere protein J	CENPJ	26.0004	26.9048	25.4479	26.1177	27.9693	27.9059	27.6867	27.854	-1.73627	0.0160213
P13639	Elongation factor 2	EEF2	26.9117	25.6137	26.1516	26.2257	28.401	27.6145	27.9	27.9718	-1.74617	0.0167022
P49327	Fatty acid synthase	FASN	25.2302	24.3536	23.5173	24.367	26.1952	26.1123	26.2631	26.1902	-1.82317	0.0213439
Q6WCQ1	Myosin phosphatase Rho-interacting protein	MPRIP	26.7753	27.0456	26.6023	26.8077	28.3035	28.7608	28.8367	28.6337	-1.82593	0.000974637
P07355	Annexin A2	ANXA2	27.5876	27.991	28.0206	27.8664	29.3108	29.8921	29.9107	29.7045	-1.83813	0.00159761
O94916	Nuclear factor of activated T-cells 5	NFAT5	25.2506	26.3659	25.8453	25.8206	27.2138	27.5735	28.3582	27.7152	-1.89457	0.0153735
P51572	B-cell receptor-associated protein 31	BCAP31	25.3621	26.5632	26.5175	26.1476	28.1019	27.9993	28.028	28.0431	-1.89547	0.0085922
Q8IWJ2	GRIP and coiled-coil domain-containing protein 2	GCC2	24.9852	26.1193	26.718	25.9408	27.176	28.6746	27.7396	27.8634	-1.92257	0.0455296
Q96QA5	Gasdermin-A	GSDMA	26.2731	26.3881	26.7159	26.459	28.4814	28.1626	28.5618	28.4019	-1.9429	0.000419225
P42345	Serine/threonine-protein kinase mTOR	MTOR	30.5206	30.443	29.2631	30.0756	31.3836	32.3397	32.4821	32.0685	-1.9929	0.0201829
O75223	Gamma-glutamylcyclotransferase	GGCT	22.4079	24.1476	24.0808	23.5454	25.5322	25.3345	25.8429	25.5699	-2.02443	0.0262258
P11586	C-1-tetrahydrofolate synthase, cytoplasmic	MTHFD1	25.429	25.2537	25.1827	25.2885	27.3633	27.2964	27.2925	27.3174	-2.02893	1.21482e-05
Q8N1F7	Nuclear pore complex protein Nup93	NUP93	25.6962	25.3054	25.4186	25.4734	27.268	27.5587	27.8895	27.5721	-2.09867	0.000603882
P11142	Heat shock cognate 71 kDa protein	HSPA8	26.0494	25.2932	24.4312	25.2579	27.4326	27.6034	27.2351	27.4237	-2.16577	0.0106793
P31944	Caspase-14	CASP14	26.009	25.7142	26.6341	26.1191	28.4114	28.6438	28.2775	28.4442	-2.32513	0.00133964
P22102	Trifunctional purine biosynthetic protein adenosine-3	GART	25.9693	26.0907	25.4861	25.8487	28.1339	28.616	27.8676	28.2058	-2.35713	0.00118946
Q9NZT1	Calmodulin-like protein 5	CALML5	25.7523	27.236	26.8873	26.6252	28.5007	29.0751	29.5413	29.039	-2.41383	0.011047
Q8N1N4	Keratin, type II cytoskeletal 78	KRT78	26.7123	26.6484	27.0936	26.8181	28.9038	29.4313	29.5631	29.2994	-2.4813	0.000532672
P40939	Trifunctional enzyme subunit alpha, mitochondrial	HADHA	24.1834	24.2	22.3676	23.5837	26.3699	25.7801	26.1152	26.0884	-2.50473	0.0165968
P04075	Fructose-bisphosphate aldolase A	ALDOA	26.5049	25.0173	24.9881	25.5034	26.9642	28.1798	28.9711	28.0384	-2.53493	0.030041
P18206	Vinculin	VCL	23.4387	22.8914	23.3757	23.2353	25.3699	25.0383	27.0011	25.8031	-2.56783	0.0152101
Q04695	Keratin, type I cytoskeletal 17	KRT17	29.2533	29.8631	30.0397	29.7187	32.0103	32.8599	32.0262	32.2988	-2.5801	0.00218072
Q9NSE4	Isoleucine--tRNA ligase, mitochondrial	IARS2	21.9196	22.4143	22.6686	22.3342	24.9313	25.5822	25.9	25.4712	-3.137	0.000955726
O95573	Long-chain-fatty-acid--CoA ligase 3	ACSL3	23.8713	24.7317	23.636	24.0797	27.8674	27.6402	27.4014	27.6363	-3.55667	0.000583714
P14618	Pyruvate kinase PKM	PKM	23.8845	23.9734	24.0323	23.9634	27.8229	26.8091	28.2691	27.6337	-3.6703	0.00107198
P08779	Keratin, type I cytoskeletal 16	KRT16	31.2619	32.2318	32.2497	31.9145	36.6051	36.4835	36.1381	36.4089	-4.49443	0.000224234
O43790	Keratin, type II cuticular Hb6	KRT86	34.4176	27.3809	29.3476	30.382	29.9439	29.2407	28.0626	29.0824	1.29963	0.580964
Q9Y2W1	Thyroid hormone receptor-associated protein 3	THRAP3	24.0131	24.7109	25.4919	24.7386	22.8741	23.9461	23.5024	23.4409	1.29777	0.0699681
P36507	Dual specificity mitogen-activated protein kinase kinase 2	MAP2K2	25.3639	26.0625	25.8585	25.7616	25.3661	24.8151	24.0357	24.739	1.02267	0.0798893
Q9P2E9	Ribosome-binding protein 1	RRBP1	28.4972	27.5866	27.4895	27.8578	27.2826	26.5137	26.8695	26.8886	0.969167	0.0679996
Q15746	Myosin light chain kinase, smooth muscle	MYLK	25.1505	25.6251	24.6985	25.158	24.5104	23.9909	24.183	24.2281	0.929933	0.0390063
P06753	Tropomyosin alpha-3 chain	TPM3	25.8308	26.1897	27.9391	26.6532	26.2145	25.3685	25.7742	25.7857	0.867467	0.280375
Q99623	Prohibitin-2	PHB2	28.6906	28.8864	29.1248	28.9006	28.4293	29.0436	27.0991	28.1907	0.709933	0.293404
Q9NVI7	ATPase family AAA domain-containing protein 3A	ATAD3A	27.8908	27.2332	26.6777	27.2672	26.5187	26.8232	26.3548	26.5656	0.701667	0.135828
P06493	Cyclin-dependent kinase 1	CDK1	24.1057	26.3788	25.8097	25.4314	26.0844	23.9527	24.4679	24.835	0.5964	0.559214
Q92616	Translational activator GCN1	GCN1L1	28.1707	27.7112	26.6127	27.4982	26.6542	26.7641	27.4534	26.9572	0.540967	0.361469
O95831	Apoptosis-inducing factor 1, mitochondrial	AIFM1	25.0567	25.7865	25.6063	25.4832	25.033	25.4694	24.6301	25.0442	0.439	0.250519
Q13148	TAR DNA-binding protein 43	TARDBP	26.6767	27.3826	27.374	27.1444	26.7193	27.0107	26.4082	26.7127	0.4317	0.212708
P02765	Alpha-2-HS-glycoprotein	AHSG	26.6902	27.884	28.3872	27.6538	27.677	26.8648	27.264	27.2686	0.3852	0.525966
Q92974	Rho guanine nucleotide exchange factor 2	ARHGEF2	25.0662	25.2422	26.5078	25.6054	25.1564	25.1196	25.4611	25.2457	0.3597	0.483927
P31930	Cytochrome b-c1 complex subunit 1, mitochondrial	UQCRC1	24.8226	25.0611	24.6555	24.8464	24.4854	24.5561	24.4643	24.5019	0.344467	0.0464554
Q96P63	Serpin B12	SERPINB12	25.4035	25.8998	26.0406	25.7813	25.3881	25.6236	25.4046	25.4721	0.3092	0.210613
P63104	14-3-3 protein zeta/delta	YWHAZ	28.0788	26.8724	27.4317	27.461	26.8014	26.0143	28.7281	27.1813	0.2797	0.766057
P52272	Heterogeneous nuclear ribonucleoprotein M	HNRNPM	28.8254	27.9433	28.1609	28.3099	28.3379	28.315	27.4686	28.0405	0.269367	0.527882
P62280	40S ribosomal protein S11	RPS11	26.3453	28.8765	28.5339	27.9186	26.9238	28.6154	27.4088	27.6493	0.269233	0.788537
P22735	Protein-glutamine gamma-glutamyltransferase K	TGM1	27.5898	27.9489	28.1778	27.9055	27.134	28.0122	27.8307	27.659	0.246533	0.481063
P60174	Triosephosphate isomerase	TPI1	27.0827	26.8027	25.8006	26.562	26.4879	26.2864	26.5085	26.4276	0.1344	0.751134
P63261	Actin, cytoplasmic 2	ACTG1	35.6862	35.4538	35.6639	35.6013	35.4636	35.9756	35.0062	35.4818	0.1195	0.701041
P33993	DNA replication licensing factor MCM7	MCM7	26.5439	27.697	25.6213	26.6207	27.072	25.9848	26.8059	26.6209	-0.000166667	0.999817
P49588	Alanine--tRNA ligase, cytoplasmic	AARS	24.7143	24.2633	24.3412	24.4396	25.1898	23.1348	25.2495	24.5247	-0.0851	0.910243
Q13409	Cytoplasmic dynein 1 intermediate chain 2	DYNC1I2	25.7347	26.1569	26.1649	26.0188	26.0451	26.0359	26.2888	26.1233	-0.104433	0.559921
P27708	CAD protein	CAD	28.2004	27.5721	27.2569	27.6765	28.4155	27.1353	27.8461	27.799	-0.1225	0.80426
Q04637	Eukaryotic translation initiation factor 4 gamma 1	EIF4G1	25.3843	25.6094	24.7042	25.2326	26.0938	24.9487	25.1257	25.3894	-0.156767	0.744033
Q96N66	Lysophospholipid acyltransferase 7	MBOAT7	25.3297	24.7344	24.6766	24.9136	25.3724	24.949	24.8916	25.071	-0.157433	0.574667
P07108	Acyl-CoA-binding protein	DBI	24.9936	24.2718	25.0429	24.7694	25.3245	24.7086	24.7579	24.9303	-0.1609	0.639538
P62826	GTP-binding nuclear protein Ran	RAN	26.767	26.4638	26.7728	26.6679	27.0818	26.7175	27.0471	26.9488	-0.280933	0.143271
Q9BQE5	Apolipoprotein L2	APOL2	27.5999	27.213	26.6433	27.1521	27.7289	27.6685	26.9991	27.4655	-0.313433	0.436752
P26006	Integrin alpha-3	ITGA3	26.8815	27.2492	27.0786	27.0698	27.5035	27.2045	27.5916	27.4332	-0.363433	0.0831096
Q7Z794	Keratin, type II cytoskeletal 1b	KRT77	26.6424	26.7581	28.2929	27.2311	27.1561	27.9367	27.8446	27.6458	-0.414667	0.518354
P46779	60S ribosomal protein L28	RPL28	26.7974	28.2102	27.5242	27.5106	27.6405	28.2006	28.0647	27.9686	-0.458	0.358054
P46821	Microtubule-associated protein 1B	MAP1B	26.599	26.6898	27.3572	26.882	27.4722	27.7686	26.8669	27.3692	-0.487233	0.244197
P61247	40S ribosomal protein S3a	RPS3A	26.5385	26.9468	25.105	26.1968	26.6589	26.918	26.4939	26.6903	-0.4935	0.436882
Q6KB66	Keratin, type II cytoskeletal 80	KRT80	27.8293	28.5468	28.5333	28.3031	28.4277	28.7769	29.1923	28.799	-0.495833	0.20069
P13645	Keratin, type I cytoskeletal 10	KRT10	35.7753	36.3936	36.5958	36.2549	36.5598	36.7862	36.9902	36.7787	-0.523833	0.130897
P21333	Filamin-A	FLNA	29.2915	28.2034	29.088	28.861	29.5006	29.178	29.588	29.4222	-0.561233	0.19054
P35998	26S protease regulatory subunit 7	PSMC2	26.1849	27.4441	26.3912	26.6734	27.5643	27.0942	27.3448	27.3344	-0.661033	0.18464
P23396	40S ribosomal protein S3	RPS3	26.0385	27.0233	26.9852	26.6823	26.9191	28.09	27.1272	27.3788	-0.696433	0.223223
P00338	L-lactate dehydrogenase A chain	LDHA	28.4766	27.4815	28.0808	28.013	28.4404	28.2344	29.5165	28.7304	-0.717467	0.218219
P33176	Kinesin-1 heavy chain	KIF5B	26.3653	25.838	26.8048	26.336	27.2041	26.4956	27.5815	27.0937	-0.7577	0.148154
P01876	Ig alpha-1 chain C region	IGHA1	26.2601	25.4557	25.8546	25.8568	26.4708	25.9459	27.4884	26.635	-0.778233	0.200911
O76031	ATP-dependent Clp protease ATP-binding subunit clpX-like, mitochondrial	CLPX	25.5562	25.6939	25.4138	25.5546	26.5635	26.0455	26.4425	26.3505	-0.795867	0.0106654
P11413	Glucose-6-phosphate 1-dehydrogenase	G6PD	27.541	26.9412	25.9445	26.8089	27.4462	27.794	27.6275	27.6226	-0.813667	0.162764
Q5T750	Skin-specific protein 32	XP32	26.3112	26.4596	26.7618	26.5109	26.8538	27.7443	27.4966	27.3649	-0.854033	0.0450578
Q86W92	Liprin-beta-1	PPFIBP1	22.8772	23.2149	23.6558	23.2493	24.2399	23.9633	24.2338	24.1457	-0.896367	0.0210893
P14923	Junction plakoglobin	JUP	29.4604	30.4675	30.1812	30.0364	30.6895	31.2016	30.9798	30.957	-0.9206	0.0511688
P62987	Ubiquitin-60S ribosomal protein L40	UBA52	24.9086	27.9762	24.9932	25.9593	26.5195	27.0583	27.0807	26.8862	-0.926833	0.417124
Q02413	Desmoglein-1	DSG1	28.5231	29.8364	29.3235	29.2277	30.0406	30.4743	30.2516	30.2555	-1.02783	0.0629036
Q5T749	Keratinocyte proline-rich protein	KPRP	30.1822	30.9536	31.2885	30.8081	31.2731	32.3297	31.9165	31.8398	-1.03167	0.0832478
Q9NS91	E3 ubiquitin-protein ligase RAD18	RAD18	27.2031	28.3798	26.9933	27.5254	29.4827	28.894	27.4157	28.5975	-1.07207	0.226671
P07900	Heat shock protein HSP 90-alpha	HSP90AA1	28.6686	28.2373	27.2909	28.0656	29.6704	29.0033	28.8574	29.177	-1.11143	0.0805355
P27348	14-3-3 protein theta	YWHAQ	25.5874	24.0453	25.4112	25.0146	25.4354	25.6888	27.434	26.1861	-1.17143	0.214661
P04792	Heat shock protein beta-1	HSPB1	27.4839	31.7123	29.7835	29.6599	31.3685	32.2082	28.9916	30.8561	-1.1962	0.484949
Q6R327	Rapamycin-insensitive companion of mTOR	RICTOR	30.6008	32.1541	31.0311	31.262	31.9563	32.5081	33.0684	32.5109	-1.24893	0.0909504
P11021	78 kDa glucose-regulated protein	HSPA5	27.6122	27.0045	26.7608	27.1258	28.6784	29.3182	27.2791	28.4252	-1.2994	0.117526
Q96CS3	FAS-associated factor 2	FAF2	23.7776	25.8242	25.5581	25.0533	26.8557	26.5812	26.0158	26.4842	-1.43093	0.106185
P02545	Prelamin-A/C	LMNA	29.6389	29.7975	28.6016	29.346	31.0362	31.5991	29.8511	30.8288	-1.4828	0.0805074
P26373	60S ribosomal protein L13	RPL13	26.5753	24.9277	25.8295	25.7775	26.6494	27.5269	27.6825	27.2863	-1.50877	0.0584798
P18124	60S ribosomal protein L7	RPL7	24.1774	25.345	26.1426	25.2217	25.9452	27.6141	26.7477	26.769	-1.54733	0.107025
Q9Y678	Coatomer subunit gamma-1	COPG1	27.0283	27.7238	27.6529	27.4683	27.8598	29.6513	29.7615	29.0909	-1.62253	0.0683552
P16615	Sarcoplasmic/endoplasmic reticulum calcium ATPase 2	ATP2A2	23.7276	23.7865	23.8575	23.7905	24.666	24.4403	27.3888	25.4984	-1.70783	0.146047
P11498	Pyruvate carboxylase, mitochondrial	PC	23.7386	24.3669	24.6324	24.246	24.7944	26.6565	26.7936	26.0815	-1.83553	0.0579983
P13646	Keratin, type I cytoskeletal 13	KRT13	27.6657	25.0846	25.0908	25.947	26.4729	27.697	29.4058	27.8586	-1.91153	0.189031
P62269	40S ribosomal protein S18	RPS18	25.8825	28.652	26.4248	26.9864	28.3372	29.2263	29.4863	29.0166	-2.03017	0.0909831
