# Supplementary material for: mTORC2 interactome and localization determine aggressiveness of high-grade glioma cells through association with gelsolin
Source: Sci Rep. 2023 Apr 29;13:7037. doi: 10.1038/s41598-023-33872-y (PMC10148843; doi:10.1038/s41598-023-33872-y)
Supplement: Supplementary file 7 — Supplementary Information 7. [file 41598_2023_33872_MOESM7_ESM.xlsx]

## Sheet: Table S6
Table S6. Differential expression of common mTORC2 Interactome in U87MG cells after mTOR inhibition by AZD8055 as presented in Figure 4C. Significantly downregulated proteins are labeled in green and significantly upregulated proteins are labeled in pink. Significant p-values < 0.05 were highlighted in yellow.
Uniprot Accession	Common mTORC2 interactome (AZD/ACT)	Gene Name	Activated-1	Activated-2	Activated-3	Average ACT	AZD-1	AZD-2	AZD-3	Average AZD	Log2 fold change (AZD-ACT)	p-value
P35579	Myosin-9	MYH9	36.3684	33.9361	35.7892	35.3646	30.6591	29.8709	29.2776	29.9359	-5.4287	0.00289502
O94832	Unconventional myosin-Id	MYO1D	28.5668	28.0947	28.845	28.5022	25.3107	25.2828	25.3018	25.2984	-3.20373	0.000127358
P46821	Microtubule-associated protein 1B	MAP1B	26.599	26.6898	27.3572	26.882	25.7798	25.6271	25.0437	25.4835	-1.39847	0.012988
P63261	Actin, cytoplasmic 2	ACTG1	35.6862	35.4538	35.6639	35.6013	34.2542	34.7626	34.3677	34.4615	-1.1398	0.00262852
Q5T749	Keratinocyte proline-rich protein	KPRP	30.1822	30.9536	31.2885	30.8081	31.5987	32.1589	32.3055	32.021	1.21293	0.0364258
P49588	Alanine--tRNA ligase, cytoplasmic	AARS	24.7143	24.2633	24.3412	24.4396	25.5624	26.3046	25.4134	25.7601	1.32053	0.0128792
P35908	Keratin, type II cytoskeletal 2 epidermal	KRT2	35.5654	36.0617	36.2222	35.9498	36.951	37.4975	37.6115	37.3533	1.40357	0.0078008
P22735	Protein-glutamine gamma-glutamyltransferase K	TGM1	27.5898	27.9489	28.1778	27.9055	28.7502	29.5851	29.6841	29.3398	1.4343	0.0137721
P04083	Annexin A1	ANXA1	26.4511	25.2145	25.8649	25.8435	27.756	27.0005	27.0911	27.2825	1.43903	0.0285084
Q14203	Dynactin subunit 1	DCTN1	26.4435	26.3857	27.0001	26.6098	27.9217	28.0913	28.2742	28.0957	1.48597	0.00253709
P14923	Junction plakoglobin	JUP	29.4604	30.4675	30.1812	30.0364	31.4758	31.297	32.0084	31.5937	1.55737	0.0133477
Q5D862	Filaggrin-2	FLG2	27.5627	28.0841	28.3664	28.0044	29.3031	29.1856	30.2197	29.5695	1.56507	0.0177622
P11586	C-1-tetrahydrofolate synthase, cytoplasmic	MTHFD1	25.429	25.2537	25.1827	25.2885	26.8824	26.9114	26.8555	26.8831	1.59463	2.88605e-05
Q6KB66	Keratin, type II cytoskeletal 80	KRT80	27.8293	28.5468	28.5333	28.3031	29.8373	29.9011	29.9581	29.8988	1.5957	0.00263652
P07814	Bifunctional glutamate/proline--tRNA ligase	EPRS	26.2787	26.3692	27.2177	26.6219	28.2825	28.1483	28.2544	28.2284	1.60653	0.00599551
P07355	Annexin A2	ANXA2	27.5876	27.991	28.0206	27.8664	29.5136	29.2834	29.6694	29.4888	1.6224	0.000822967
Q04695	Keratin, type I cytoskeletal 17	KRT17	29.2533	29.8631	30.0397	29.7187	30.8963	30.8936	32.4916	31.4272	1.70847	0.0428146
P35527	Keratin, type I cytoskeletal 9	KRT9	35.044	36.1656	35.5799	35.5965	36.5911	37.7617	37.6641	37.339	1.74247	0.0245257
Q02413	Desmoglein-1	DSG1	28.5231	29.8364	29.3235	29.2277	30.8986	30.7101	31.3878	30.9988	1.77117	0.0148789
P13647	Keratin, type II cytoskeletal 5	KRT5	32.5275	32.9604	32.7424	32.7434	34.1626	34.2538	35.1398	34.5187	1.7753	0.00613988
P26006	Integrin alpha-3	ITGA3	26.8815	27.2492	27.0786	27.0698	28.9698	28.7036	28.9128	28.8621	1.7923	0.000178301
P05089	Arginase-1	ARG1	25.015	26.1832	25.9289	25.709	26.9716	27.8826	27.7407	27.5316	1.8226	0.0159083
P02533	Keratin, type I cytoskeletal 14	KRT14	31.0189	32.5556	31.9457	31.8401	33.313	33.429	34.2481	33.6634	1.8233	0.027069
Q09666	Neuroblast differentiation-associated protein AHNAK	AHNAK	27.391	27.387	26.9135	27.2305	29.073	29.0034	29.1096	29.062	1.8315	0.000344986
P04264	Keratin, type II cytoskeletal 1	KRT1	36.6419	37.0668	37.3306	37.0131	38.5855	38.9613	39.2234	38.9234	1.9103	0.00219439
Q86YZ3	Hornerin	HRNR	30.0198	30.4731	31.1495	30.5475	31.661	32.6335	33.1414	32.4786	1.93117	0.0238546
P01876	Ig alpha-1 chain C region	IGHA1	26.2601	25.4557	25.8546	25.8568	27.1332	28.8604	27.5848	27.8595	2.00267	0.0241736
Q96QA5	Gasdermin-A	GSDMA	26.2731	26.3881	26.7159	26.459	28.3278	28.236	28.8746	28.4795	2.02043	0.00108034
P38646	Stress-70 protein, mitochondrial	HSPA9	27.1887	27.5719	27.6718	27.4775	29.7228	29.8928	29.1308	29.5821	2.10467	0.00154232
P04040	Catalase	CAT	25.5342	26.3085	26.4114	26.0847	27.9406	28.4062	28.2851	28.2106	2.12593	0.00236693
P15924	Desmoplakin	DSP	30.8123	32.0522	31.465	31.4432	33.3997	33.4382	34.0059	33.6146	2.17143	0.00600791
Q7Z794	Keratin, type II cytoskeletal 1b	KRT77	26.6424	26.7581	28.2929	27.2311	30.0888	28.7614	29.515	29.4551	2.22393	0.0275611
P05023	Sodium/potassium-transporting ATPase subunit alpha-1	ATP1A1	24.5829	24.9551	25.2893	24.9424	27.2055	27.1004	27.3005	27.2021	2.2597	0.000439122
Q08554	Desmocollin-1	DSC1	26.7265	27.1417	27.2801	27.0494	29.4046	29.1486	29.4224	29.3252	2.27577	0.000269334
Q8N1N4	Keratin, type II cytoskeletal 78	KRT78	26.7123	26.6484	27.0936	26.8181	28.7355	29.3783	29.324	29.1459	2.32783	0.000721615
O75223	Gamma-glutamylcyclotransferase	GGCT	22.4079	24.1476	24.0808	23.5454	25.5691	26.1356	26.097	25.9339	2.38847	0.0161838
P50416	Carnitine O-palmitoyltransferase 1, liver isoform	CPT1A	25.8339	26.1102	26.3653	26.1031	28.746	28.7614	28.2905	28.5993	2.49617	0.000330347
Q6WCQ1	Myosin phosphatase Rho-interacting protein	MPRIP	26.7753	27.0456	26.6023	26.8077	29.1618	30.1269	29.2178	29.5022	2.69443	0.00134699
O60488	Long-chain-fatty-acid--CoA ligase 4	ACSL4	25.0116	24.8201	23.4512	24.4276	27.1946	27.3697	27.4613	27.3419	2.91423	0.0042395
P31944	Caspase-14	CASP14	26.009	25.7142	26.6341	26.1191	30.31	28.1894	28.816	29.1051	2.98603	0.0120686
P11498	Pyruvate carboxylase, mitochondrial	PC	23.7386	24.3669	24.6324	24.246	27.0762	27.5362	27.2543	27.2889	3.04293	0.000511056
Q9NZT1	Calmodulin-like protein 5	CALML5	25.7523	27.236	26.8873	26.6252	29.673	29.5865	30.5068	29.9221	3.2969	0.00353075
Q13835	Plakophilin-1	PKP1	24.6324	25.9476	25.8751	25.485	28.8849	28.7593	28.9317	28.8586	3.3736	0.00142469
P08238	Heat shock protein HSP 90-beta	HSP90AB1	26.6465	26.1314	24.7582	25.8454	29.532	29.4056	28.8907	29.2761	3.43073	0.00453699
P14618	Pyruvate kinase PKM	PKM	23.8845	23.9734	24.0323	23.9634	27.6964	28.3436	27.533	27.8577	3.89427	0.000101064
Q8IWJ2	GRIP and coiled-coil domain-containing protein 2	GCC2	24.9852	26.1193	26.718	25.9408	29.4879	30.4202	30.5597	30.1559	4.2151	0.0022925
P08779	Keratin, type I cytoskeletal 16	KRT16	31.2619	32.2318	32.2497	31.9145	36.7562	36.4677	37.8743	37.0327	5.11827	0.00068621
Q92616	Translational activator GCN1	GCN1L1	28.1707	27.7112	26.6127	27.4982	25.0038	26.923	25.245	25.7239	-1.77427	0.0799071
Q9Y2W1	Thyroid hormone receptor-associated protein 3	THRAP3	24.0131	24.7109	25.4919	24.7386	23.5919	24.3231	23.5834	23.8328	-0.905833	0.139706
P01857	Ig gamma-1 chain C region;Ig gamma-3 chain C region	IGHG1	33.1254	33.6299	33.3863	33.3805	30.3235	36.3283	30.9259	32.5259	-0.854633	0.678438
P21333	Filamin-A	FLNA	29.2915	28.2034	29.088	28.861	28.3543	28.4487	27.5916	28.1315	-0.729433	0.165301
P63104	14-3-3 protein zeta/delta	YWHAZ	28.0788	26.8724	27.4317	27.461	26.3908	28.4358	25.6974	26.8413	-0.619633	0.525873
P04792	Heat shock protein beta-1	HSPB1	27.4839	31.7123	29.7835	29.6599	28.4444	29.8795	29.0824	29.1354	-0.524467	0.705307
Q15149	Plectin	PLEC	28.4943	28.113	28.9431	28.5168	28.9661	28.0615	27.8695	28.299	-0.217767	0.627154
P68371	Tubulin beta-4B chain	TUBB4B	31.1438	30.8329	30.8823	30.953	30.9273	31.1878	30.1408	30.752	-0.201033	0.574358
P68363	Tubulin alpha-1B chain	TUBA1B	29.0161	28.9572	28.975	28.9828	29.2289	30.5866	26.6771	28.8309	-0.1519	0.900962
P42345	Serine/threonine-protein kinase mTOR	MTOR	30.5206	30.443	29.2631	30.0756	29.5217	29.809	30.5183	29.9497	-0.1259	0.81477
P08670	Vimentin	VIM	32.4171	32.8257	32.431	32.5579	33.183	32.791	31.3303	32.4348	-0.123167	0.842052
P52272	Heterogeneous nuclear ribonucleoprotein M	HNRNPM	28.8254	27.9433	28.1609	28.3099	28.5782	28.4626	27.7136	28.2515	-0.0584	0.885075
Q9HC77	Centromere protein J	CENPJ	26.0004	26.9048	25.4479	26.1177	27.0125	26.2715	25.6369	26.307	0.189267	0.761193
O00159	Unconventional myosin-Ic	MYO1C	29.4942	28.5727	29.7905	29.2858	29.5957	29.3169	29.5208	29.4778	0.192	0.636504
P60174	Triosephosphate isomerase	TPI1	27.0827	26.8027	25.8006	26.562	26.6274	27.3899	26.6633	26.8935	0.331533	0.51242
P62987	Ubiquitin-60S ribosomal protein L40	UBA52	24.9086	27.9762	24.9932	25.9593	26.1589	26.4158	26.4016	26.3254	0.3661	0.735874
P78386	Keratin, type II cuticular Hb5	KRT85	32.0819	26.4793	28.846	29.1357	34.2911	26.2004	28.385	29.6255	0.489767	0.874572
P02768	Serum albumin	ALB	28.3073	29.141	28.4474	28.6319	28.873	29.7914	29.1262	29.2635	0.631633	0.168348
Q5T750	Skin-specific protein 32	XP32	26.3112	26.4596	26.7618	26.5109	26.814	27.5717	27.6786	27.3548	0.8439	0.0494246
P27708	CAD protein	CAD	28.2004	27.5721	27.2569	27.6765	27.7385	28.7629	29.2304	28.5773	0.9008	0.158611
Q13409	Cytoplasmic dynein 1 intermediate chain 2	DYNC1I2	25.7347	26.1569	26.1649	26.0188	27.3715	27.0756	26.3133	26.9201	0.9013	0.0596226
P13645	Keratin, type I cytoskeletal 10	KRT10	35.7753	36.3936	36.5958	36.2549	37.23	36.9587	37.448	37.2122	0.957333	0.0281753
Q6R327	Rapamycin-insensitive companion of mTOR	RICTOR	30.6008	32.1541	31.0311	31.262	31.7783	33.5671	31.919	32.4215	1.15947	0.191098
P62269	40S ribosomal protein S18	RPS18	25.8825	28.652	26.4248	26.9864	28.5195	28.3719	27.9591	28.2835	1.29707	0.207614
P02545	Prelamin-A/C	LMNA	29.6389	29.7975	28.6016	29.346	31.4987	30.6794	29.9704	30.7162	1.37017	0.0772289
P11142	Heat shock cognate 71 kDa protein	HSPA8	26.0494	25.2932	24.4312	25.2579	26.6663	27.844	25.7289	26.7464	1.48847	0.125379
P40939	Trifunctional enzyme subunit alpha, mitochondrial	HADHA	24.1834	24.2	22.3676	23.5837	26.148	24.9461	24.3029	25.1323	1.54867	0.129751
O43790	Keratin, type II cuticular Hb6	KRT86	34.4176	27.3809	29.3476	30.382	36.1044	29.9057	32.475	32.8284	2.44633	0.425763
