# Supplementary material for: mTORC2 interactome and localization determine aggressiveness of high-grade glioma cells through association with gelsolin
Source: Sci Rep. 2023 Apr 29;13:7037. doi: 10.1038/s41598-023-33872-y (PMC10148843; doi:10.1038/s41598-023-33872-y)
Supplement: Supplementary file 10 — Supplementary Information 10. [file 41598_2023_33872_MOESM10_ESM.xlsx]

## Sheet: Table S9
Table S9. Differential expression of common proteins in U87MG compared to H4 cells as presented in Figure 5D. Significantly upregulated proteins are labeled in pink and significantly downregulated proteins are labeled in green. Significant p-values < 0.05 were highlighted in yellow.
Uniprot Accession	Gene Name	Gene Name	Lysate H4_1	Lysate H4_2	Lysate H4_3	Average H4	Lysate U87_1	Lysate U87_2	Lysate U87_3	Average U87	Log2 fold change (U87-H4)	p-value
P21589	5-nucleotidase	NT5E	21.2025	19.1429	19.429	19.9248	24.0313	29.9599	29.6172	27.8695	7.94467	0.0172484
Q02952	A-kinase anchor protein 12	AKAP12	23.4549	25.4843	24.1085	24.3492	29.2464	29.2154	28.534	28.9986	4.64937	0.00192569
Q8IVF2	Protein AHNAK2	AHNAK2	27.5405	25.5178	26.0443	26.3675	31.7803	29.9913	29.893	30.5549	4.18733	0.00829792
Q9BV36	Melanophilin	MLPH	23.112	23.8267	23.9392	23.626	27.6365	26.9596	27.6189	27.405	3.77903	0.000379832
P15121	Aldose reductase	AKR1B1	28.341	29.4476	28.5029	28.7638	31.4455	33.0124	33.049	32.5023	3.73847	0.00407058
P04080	Cystatin-B	CSTB	28.025	27.7712	27.3378	27.7113	31.0415	31.6453	31.5771	31.4213	3.70997	0.000179593
O00194	Ras-related protein Rab-27B	RAB27B	23.2001	24.1834	24.8192	24.0676	25.4241	28.7908	28.6118	27.6089	3.54133	0.0409773
P09104	Gamma-enolase	ENO2	26.3494	26.7255	25.8728	26.3159	30.1498	29.8183	29.5246	29.8309	3.515	0.00032684
P06703	Protein S100-A6	S100A6	26.7872	26.3676	25.1634	26.1061	29.135	30.1404	29.3871	29.5542	3.4481	0.00383483
P15374	Ubiquitin carboxyl-terminal hydrolase isozyme L3	UCHL3	23.4466	25.2358	24.2974	24.3266	27.0683	27.7592	28.0136	27.6137	3.2871	0.00504981
Q9Y6N5	Sulfide:quinone oxidoreductase, mitochondrial	SQRDL	24.8113	24.5247	24.9514	24.7625	26.1277	28.7002	28.8596	27.8958	3.13337	0.0247973
P35754	Glutaredoxin-1	GLRX	24.6412	26.6898	25.797	25.7093	28.5827	28.2792	29.1108	28.6576	2.94823	0.0100268
P42766	60S ribosomal protein L35	RPL35	27.5971	25.3035	26.6589	26.5198	29.4274	29.195	29.3884	29.3369	2.8171	0.0136183
O60784	Target of Myb protein 1	TOM1	26.3845	24.638	24.7396	25.254	27.2704	27.69	28.0449	27.6684	2.4144	0.0165827
P17931	Galectin-3	LGALS3	29.0812	27.3852	28.1644	28.2103	29.7674	30.9546	31.1187	30.6136	2.4033	0.0208009
P55809	Succinyl-CoA:3-ketoacid coenzyme A transferase 1, mitochondrial	OXCT1	24.3193	24.1176	24.1237	24.1869	26.4755	26.6381	26.3225	26.4787	2.29183	3.44683e-05
P48637	Glutathione synthetase	GSS	26.9912	25.2779	25.0253	25.7648	27.0864	28.6391	28.407	28.0442	2.27937	0.0438452
O00560	Syntenin-1	SDCBP	28.9843	28.149	29.2114	28.7816	30.8918	31.2755	30.9981	31.0551	2.27357	0.00267735
Q14956	Transmembrane glycoprotein NMB	GPNMB	25.1938	25.51	26.5019	25.7352	27.3201	27.988	28.6105	27.9729	2.23763	0.0145394
O43399	Tumor protein D54	TPD52L2	27.4436	26.5405	26.7434	26.9092	29.9379	28.6292	28.7294	29.0988	2.18967	0.0120179
Q15785	Mitochondrial import receptor subunit TOM34	TOMM34	24.9245	25.6209	24.944	25.1631	27.1239	27.5768	27.1393	27.28	2.11687	0.00148799
P10909	Clusterin	CLU	23.8724	23.1544	22.3905	23.1391	24.3574	25.6574	25.7485	25.2544	2.11533	0.0270392
P17655	Calpain-2 catalytic subunit	CAPN2	27.3771	28.0539	28.3441	27.925	28.928	30.6235	30.5168	30.0228	2.09773	0.0275007
P08670	Vimentin	VIM	34.4799	33.7755	34.3204	34.1919	36.3374	36.2042	36.1107	36.2174	2.0255	0.000816848
P61960	Ubiquitin-fold modifier 1	UFM1	26.9623	26.5747	26.6259	26.721	28.9115	28.3636	28.9642	28.7464	2.02547	0.000876199
O95721	Synaptosomal-associated protein 29	SNAP29	24.0226	24.1529	23.5888	23.9214	26.9106	25.1558	25.6994	25.9219	2.0005	0.0215002
P04632	Calpain small subunit 1	CAPNS1	28.1725	29.3295	28.7003	28.7341	30.5703	30.7853	30.7976	30.7177	1.98363	0.00441649
Q9UIJ7	GTP:AMP phosphotransferase AK3, mitochondrial	AK3	24.4829	24.3764	25.6793	24.8462	25.7962	27.2557	27.3719	26.8079	1.96173	0.0404794
O95295	SNARE-associated protein Snapin	SNAPIN	25.0282	24.3158	23.5594	24.3011	26.3428	26.4839	25.8916	26.2394	1.9383	0.0135612
O15511	Actin-related protein 2/3 complex subunit 5	ARPC5	26.5351	26.4897	25.1911	26.072	28.7968	27.3223	27.8187	27.9793	1.9073	0.0366869
P09382	Galectin-1	LGALS1	31.236	31.4455	31.9389	31.5401	33.6563	33.5469	33.0832	33.4288	1.88867	0.00227583
O14964	Hepatocyte growth factor-regulated tyrosine kinase substrate	HGS	25.0863	25.2739	24.1625	24.8409	27.6229	25.8066	26.6263	26.6853	1.84437	0.042424
P23588	Eukaryotic translation initiation factor 4B	EIF4B	27.5644	25.8933	26.5467	26.6681	29.2805	28.1281	28.024	28.4775	1.8094	0.0456377
Q15293	Reticulocalbin-1	RCN1	29.6367	29.4278	28.9869	29.3505	32.0111	30.6768	30.7309	31.1396	1.78913	0.0198299
Q9H4M9	EH domain-containing protein 1	EHD1	26.9597	27.3201	26.8995	27.0598	28.2644	28.8952	29.3676	28.8424	1.78263	0.00669928
Q9UHV9	Prefoldin subunit 2	PFDN2	28.2225	27.224	26.371	27.2725	29.187	29.0351	28.9159	29.046	1.7735	0.0305097
Q99627	COP9 signalosome complex subunit 8	COPS8	25.833	24.9903	24.3248	25.0494	26.1402	27.1669	27.098	26.8017	1.75233	0.0329592
Q96FQ6	Protein S100-A16	S100A16	23.6171	25.317	24.9844	24.6395	25.9936	26.6393	26.5273	26.3867	1.74723	0.0349496
P78559	Microtubule-associated protein 1A	MAP1A	28.7405	28.1804	28.5395	28.4868	30.619	29.9225	29.8471	30.1295	1.64273	0.00511391
O60493	Sorting nexin-3	SNX3	26.5165	26.4321	25.7931	26.2472	27.6098	27.8923	28.1631	27.8884	1.64117	0.00415751
Q08257	Quinone oxidoreductase	CRYZ	26.4863	25.9691	25.8957	26.117	26.7725	28.2106	28.2736	27.7522	1.6352	0.0355569
Q86Y82	Syntaxin-12	STX12	26.0817	25.3601	26.2017	25.8812	27.9146	27.7329	26.8815	27.5097	1.6285	0.0169006
P05121	Plasminogen activator inhibitor 1	SERPINE1	24.7061	25.8087	24.1951	24.9033	26.1685	26.6667	26.7556	26.5303	1.62697	0.0332072
Q14764	Major vault protein	MVP	29.8758	30.1467	29.3706	29.7977	30.7611	31.8226	31.6418	31.4085	1.6108	0.0156455
Q04917	14-3-3 protein eta	YWHAH	26.7628	26.4496	25.424	26.2121	28.113	28.0462	27.2215	27.7936	1.58143	0.0331925
P78417	Glutathione S-transferase omega-1	GSTO1	28.1161	28.7809	28.5214	28.4728	29.1149	30.3316	30.6774	30.0413	1.5685	0.0374872
P04792	Heat shock protein beta-1	HSPB1	30.3065	31.2714	30.4261	30.668	32.2114	32.1384	32.2603	32.2034	1.53537	0.0073749
O15400	Syntaxin-7	STX7	25.6987	25.0336	25.6444	25.4589	27.2067	27.0379	26.6863	26.977	1.51807	0.00444814
P54687	Branched-chain-amino-acid aminotransferase, cytosolic	BCAT1	25.7695	26.5813	24.9792	25.7767	26.966	27.5356	27.2932	27.2649	1.48827	0.0387539
P60660	Myosin light polypeptide 6	MYL6	30.1768	30.6842	29.9503	30.2704	32.4828	31.4583	31.3277	31.7563	1.48583	0.0249486
P61586	Transforming protein RhoA	RHOA	27.7907	27.4632	26.8525	27.3688	28.9437	28.6358	28.9692	28.8496	1.48077	0.00739262
O14745	Na(+)/H(+) exchange regulatory cofactor NHE-RF1	SLC9A3R1	25.4641	24.5365	24.6544	24.885	26.4736	25.9039	26.5121	26.2965	1.41153	0.015944
P53597	Succinyl-CoA ligase [ADP/GDP-forming] subunit alpha, mitochondrial	SUCLG1	26.6768	25.8112	26.0515	26.1798	26.8656	27.625	28.0993	27.53	1.35013	0.0379399
P13798	Acylamino-acid-releasing enzyme	APEH	26.7682	26.3242	26.536	26.5428	27.2027	28.3449	28.0916	27.8797	1.33693	0.0223529
Q4VC31	Coiled-coil domain-containing protein 58	CCDC58	26.6213	25.7106	25.8098	26.0472	27.4331	27.1587	27.5113	27.3677	1.32047	0.0127225
P00568	Adenylate kinase isoenzyme 1	AK1	26.7575	27.1774	26.0959	26.6769	27.3825	28.1802	28.3652	27.976	1.29903	0.04073
P36543	V-type proton ATPase subunit E 1	ATP6V1E1	26.0127	26.1308	25.3192	25.8209	27.1003	27.2295	26.8975	27.0758	1.25487	0.00979953
P49023	Paxillin	PXN	25.7996	25.7178	25.2613	25.5929	26.5799	26.4862	27.4379	26.8347	1.24177	0.0229948
P46940	Ras GTPase-activating-like protein IQGAP1	IQGAP1	29.4324	29.9704	29.5572	29.6533	30.4335	31.2088	30.9417	30.8613	1.208	0.0124321
P26885	Peptidyl-prolyl cis-trans isomerase FKBP2	FKBP2	26.537	25.4607	25.7294	25.909	27.0902	27.0038	27.1385	27.0775	1.16847	0.0230377
P04083	Annexin A1	ANXA1	32.9942	32.997	32.7162	32.9025	33.4677	34.3977	34.3203	34.0619	1.15943	0.0205773
P07858	Cathepsin B	CTSB	28.2421	28.1342	27.4045	27.9269	29.0546	29.1031	29.055	29.0709	1.14397	0.0122486
Q92734	Protein TFG	TFG	26.8974	26.9663	26.5558	26.8065	28.6285	27.5268	27.6585	27.9379	1.13143	0.037683
P29692	Elongation factor 1-delta	EEF1D	30.8436	30.1577	29.9468	30.316	31.5619	31.3872	31.3111	31.4201	1.10403	0.0170605
P46109	Crk-like protein	CRKL	24.5896	25.0889	25.2224	24.967	26.0694	25.8711	26.1844	26.0416	1.07467	0.00728011
P23919	Thymidylate kinase	DTYMK	26.2822	26.6542	26.2215	26.386	27.7927	26.9071	27.633	27.4443	1.0583	0.0253842
P62820	Ras-related protein Rab-1A	RAB1A	29.1513	28.7356	29.4446	29.1105	30.2358	30.0532	30.2162	30.1684	1.0579	0.0077555
P62937	Peptidyl-prolyl cis-trans isomerase A	PPIA	34.0138	33.5216	33.4625	33.666	32.4966	32.6322	32.8684	32.6657	-1.00023	0.00827288
Q13428	Treacle protein	TCOF1	27.2159	27.0172	27.0252	27.0861	25.6622	26.1035	26.44	26.0686	-1.01753	0.0122407
Q8TAQ2	SWI/SNF complex subunit SMARCC2	SMARCC2	26.7464	26.7643	26.4717	26.6608	24.9384	26.2236	25.6263	25.5961	-1.0647	0.0498964
P61224	Ras-related protein Rap-1b	RAP1B	28.6518	28.8643	29.1892	28.9018	27.4995	27.9985	27.9752	27.8244	-1.07737	0.00879122
P25685	DnaJ homolog subfamily B member 1	DNAJB1	26.5136	27.4402	27.0718	27.0085	26.2334	25.7471	25.8068	25.9291	-1.07943	0.0252618
P37837	Transaldolase	TALDO1	31.237	30.8769	30.3678	30.8272	29.4422	29.5144	30.2069	29.7212	-1.10607	0.0343871
P52272	Heterogeneous nuclear ribonucleoprotein M	HNRNPM	30.7312	30.616	31.0189	30.7887	29.8608	29.5943	29.5735	29.6762	-1.1125	0.00182472
P30041	Peroxiredoxin-6	PRDX6	30.3665	31.6098	30.8413	30.9392	30.0758	29.8064	29.5592	29.8138	-1.1254	0.0453418
O14776	Transcription elongation regulator 1	TCERG1	26.9493	26.5454	26.1879	26.5609	25.3819	25.5003	25.4142	25.4321	-1.12873	0.00714451
Q13283	Ras GTPase-activating protein-binding protein 1	G3BP1	29.4362	29.7162	29.7687	29.6404	28.5979	28.3371	28.596	28.5103	-1.13003	0.00110567
Q9UQ35	Serine/arginine repetitive matrix protein 2	SRRM2	28.3122	27.8629	28.5163	28.2305	26.9126	27.1528	27.2159	27.0938	-1.1367	0.00603671
Q5SSJ5	Heterochromatin protein 1-binding protein 3	HP1BP3	28.4373	28.4094	29.1951	28.6806	27.2075	27.4924	27.9134	27.5378	-1.14283	0.0255137
Q15149	Plectin	PLEC	33.165	33.0541	33.6826	33.3006	32.2681	32.1177	31.9966	32.1275	-1.1731	0.0049502
O60506	Heterogeneous nuclear ribonucleoprotein Q	SYNCRIP	29.604	30.282	30.8939	30.26	28.7279	29.242	29.2847	29.0849	-1.1751	0.0467021
P08621	U1 small nuclear ribonucleoprotein 70 kDa	SNRNP70	27.7381	28.0486	27.6451	27.8106	26.4167	26.4292	27.0493	26.6317	-1.17887	0.00819228
Q07955	Serine/arginine-rich splicing factor 1	SRSF1	29.3619	29.3561	29.8112	29.5097	28.8873	27.9346	28.1502	28.324	-1.1857	0.0219003
P78330	Phosphoserine phosphatase	PSPH	27.6676	27.0329	26.7392	27.1466	25.6176	26.0111	26.2522	25.9603	-1.18627	0.0229867
Q16576	Histone-binding protein RBBP7	RBBP7	28.3899	29.4294	28.7896	28.8696	27.3416	27.4784	28.1846	27.6682	-1.20143	0.039755
O14818	Proteasome subunit alpha type-7	PSMA7	29.3747	29.7734	29.6921	29.6134	28.4773	28.3107	28.4349	28.4076	-1.20577	0.000785622
P30101	Protein disulfide-isomerase A3	PDIA3	33.5088	33.0162	33.123	33.216	31.2315	32.4921	32.2966	32.0067	-1.20927	0.0448328
P30050	60S ribosomal protein L12	RPL12	30.6974	30.5903	30.5806	30.6228	29.0974	29.7389	29.394	29.4101	-1.21267	0.00303831
P05455	Lupus La protein	SSB	28.4392	28.4487	28.1478	28.3452	26.5513	27.3607	27.446	27.1193	-1.2259	0.0153074
Q15233	Non-POU domain-containing octamer-binding protein	NONO	29.6674	29.4605	30.0858	29.7379	28.3338	28.6514	28.5371	28.5074	-1.23047	0.00394957
P08865	40S ribosomal protein SA	RPSA	31.6433	32.293	32.1292	32.0218	30.3524	31.129	30.8917	30.791	-1.2308	0.015056
Q93052	Lipoma-preferred partner	LPP	27.1972	27.3712	26.972	27.1801	25.8555	26.1218	25.7728	25.9167	-1.26343	0.00127363
P35659	Protein DEK	DEK	25.8996	26.9942	26.9523	26.6154	25.3475	25.0083	25.6475	25.3344	-1.28093	0.0335548
P02786	Transferrin receptor protein 1	TFRC	30.6431	30.8402	31.5306	31.0046	29.0768	29.9851	30.1087	29.7235	-1.2811	0.0386105
Q12874	Splicing factor 3A subunit 3	SF3A3	27.082	28.0319	26.9448	27.3529	25.9693	26.1565	26.0518	26.0592	-1.2937	0.0201511
Q14789	Golgin subfamily B member 1	GOLGB1	27.5251	28.0307	28.7345	28.0968	26.514	27.4027	26.4436	26.7868	-1.31	0.0486031
P60953	Cell division control protein 42 homolog	CDC42	28.2312	28.1743	27.9367	28.1141	26.513	27.2675	26.6077	26.7961	-1.318	0.00655264
Q9P2E9	Ribosome-binding protein 1	RRBP1	29.9285	30.1459	30.1382	30.0709	28.8862	28.605	28.6759	28.7224	-1.3485	0.000258449
Q05519	Serine/arginine-rich splicing factor 11	SRSF11	26.5724	26.2592	26.2252	26.3523	24.1084	25.7187	25.1134	24.9802	-1.3721	0.0466712
O43707	Alpha-actinin-4	ACTN4	32.7497	33.212	33.0354	32.999	31.6055	31.5013	31.7736	31.6268	-1.37223	0.000928395
P30533	Alpha-2-macroglobulin receptor-associated protein	LRPAP1	27.3844	28.8208	28.359	28.1881	27.102	26.9947	26.3492	26.8153	-1.37277	0.0471182
P11940	Polyadenylate-binding protein 1	PABPC1	30.5984	30.8749	31.5118	30.995	29.5272	29.359	29.9644	29.6169	-1.37817	0.013271
Q96AY3	Peptidyl-prolyl cis-trans isomerase FKBP10	FKBP10	27.825	28.2065	28.4744	28.1686	27.0283	26.8292	26.511	26.7895	-1.37913	0.00463165
P62333	26S protease regulatory subunit 10B	PSMC6	29.1493	29.4628	28.7933	29.1351	26.8877	28.378	27.9828	27.7495	-1.38563	0.0463152
O43396	Thioredoxin-like protein 1	TXNL1	28.2212	27.9889	28.0663	28.0921	26.2665	26.9733	26.8708	26.7035	-1.3886	0.0038464
P98175	RNA-binding protein 10	RBM10	26.6617	26.6174	26.1714	26.4835	24.8932	24.9203	25.4413	25.0849	-1.39857	0.00414704
P61289	Proteasome activator complex subunit 3	PSME3	27.1744	27.6106	26.6067	27.1306	26.25	25.909	25.0292	25.7294	-1.40117	0.0395588
P62753	40S ribosomal protein S6	RPS6	29.4526	29.7798	30.4461	29.8928	28.671	28.3358	28.4572	28.488	-1.40483	0.0103645
Q14103	Heterogeneous nuclear ribonucleoprotein D0	HNRNPD	29.5795	30.6016	30.4602	30.2138	29.2542	28.3747	28.7841	28.8043	-1.40943	0.0260309
Q14318	Peptidyl-prolyl cis-trans isomerase FKBP8	FKBP8	25.5576	24.9799	25.2662	25.2679	24.0818	24.1155	23.3498	23.849	-1.41887	0.00914513
P98179	RNA-binding protein 3	RBM3	28.2839	28.535	27.6901	28.1697	26.1068	27.394	26.7459	26.7489	-1.42077	0.0338452
P40926	Malate dehydrogenase, mitochondrial	MDH2	32.4293	32.2759	32.9579	32.5544	30.45	31.4816	31.4338	31.1218	-1.43257	0.0221471
Q02818	Nucleobindin-1	NUCB1	29.2965	29.224	29.2605	29.2603	28.6416	27.6551	27.1376	27.8114	-1.4489	0.0304808
Q12906	Interleukin enhancer-binding factor 3	ILF3	29.6508	30.2524	30.5831	30.1621	28.8727	28.7957	28.4599	28.7094	-1.45267	0.00847363
Q02790	Peptidyl-prolyl cis-trans isomerase FKBP4	FKBP4	27.7753	29.4338	28.8981	28.7024	27.1046	27.3255	27.3102	27.2468	-1.45563	0.0420673
P31943	Heterogeneous nuclear ribonucleoprotein H	HNRNPH1	30.9996	31.0274	30.9337	30.9869	29.2874	29.6946	29.5085	29.4968	-1.49007	0.000249234
Q15717	ELAV-like protein 1	ELAVL1	28.9931	29.4941	29.8265	29.4379	27.4097	28.2703	27.9713	27.8838	-1.55413	0.0112995
Q14195	Dihydropyrimidinase-related protein 3	DPYSL3	29.6711	30.1366	29.3183	29.7087	27.8691	28.1059	28.4672	28.1474	-1.56127	0.0060393
P29401	Transketolase	TKT	31.9025	31.7044	30.989	31.532	29.3677	30.2791	30.2292	29.9587	-1.5733	0.0178537
Q96Q11	CCA tRNA nucleotidyltransferase 1, mitochondrial	TRNT1	25.2079	26.0862	25.4487	25.5809	23.0763	24.217	24.654	23.9824	-1.5985	0.0411784
Q15181	Inorganic pyrophosphatase	PPA1	29.1633	30.2021	29.4383	29.6012	27.7356	28.1034	28.1568	27.9986	-1.60263	0.00900614
Q92575	UBX domain-containing protein 4	UBXN4	26.0083	25.4011	26.4585	25.956	24.4558	24.4052	24.1465	24.3358	-1.62013	0.00724478
Q5T1M5	FK506-binding protein 15	FKBP15	26.628	26.4696	27.0588	26.7188	24.4299	25.7656	25.0505	25.082	-1.6368	0.0181642
P46782	40S ribosomal protein S5	RPS5	30.1706	29.8771	30.8986	30.3154	27.8544	29.3498	28.7947	28.6663	-1.64913	0.036158
P09429	High mobility group protein B1	HMGB1	29.5106	29.8623	28.8712	29.4147	28.2173	27.5565	27.497	27.7569	-1.65777	0.01106
Q9Y2W1	Thyroid hormone receptor-associated protein 3	THRAP3	28.0816	28.5748	28.6327	28.4297	25.8849	27.3489	27.0696	26.7678	-1.6619	0.026038
O75400	Pre-mRNA-processing factor 40 homolog A	PRPF40A	26.676	26.0332	26.2765	26.3286	24.2351	24.5567	25.2031	24.665	-1.6636	0.00814977
P51571	Translocon-associated protein subunit delta	SSR4	27.6779	28.1369	28.4411	28.0853	26.0875	26.7864	26.3716	26.4152	-1.67013	0.00513919
Q07065	Cytoskeleton-associated protein 4	CKAP4	31.3504	31.402	32.229	31.6605	30.1099	29.9975	29.805	29.9708	-1.68967	0.00478694
P61970	Nuclear transport factor 2	NUTF2	28.2275	29.9632	29.0892	29.0933	27.8219	27.2346	27.1384	27.3983	-1.695	0.0358077
Q99848	Probable rRNA-processing protein EBP2	EBNA1BP2	27.8162	27.6959	28.9126	28.1416	26.2278	26.421	26.6641	26.4376	-1.70393	0.0138606
P24821	Tenascin	TNC	30.1801	30.0283	30.0889	30.0991	28.7249	28.1913	28.2391	28.3851	-1.714	0.000623669
Q5RI15	Cytochrome c oxidase protein 20 homolog	COX20	27.353	26.6954	26.7913	26.9466	24.6401	25.1778	25.8077	25.2085	-1.73803	0.0116753
Q00325	Phosphate carrier protein, mitochondrial	SLC25A3	29.9889	29.3353	30.2055	29.8432	27.2491	28.615	28.4184	28.0942	-1.74907	0.0249642
Q9H0A0	N-acetyltransferase 10	NAT10	27.6113	28.0003	28.1392	27.9169	25.5656	26.8925	25.9794	26.1458	-1.7711	0.013798
P84103	Serine/arginine-rich splicing factor 3	SRSF3	29.5122	28.9583	29.4455	29.3053	27.486	27.4537	27.651	27.5302	-1.7751	0.000658891
P46777	60S ribosomal protein L5	RPL5	29.9138	30.1933	30.3266	30.1446	28.3708	28.3217	28.364	28.3522	-1.7924	0.000127322
Q13242	Serine/arginine-rich splicing factor 9	SRSF9	27.4692	27.3568	28.0804	27.6355	25.9992	25.8308	25.6947	25.8416	-1.7939	0.00175219
Q16881	Thioredoxin reductase 1, cytoplasmic	TXNRD1	31.856	31.0536	30.9837	31.2978	29.6562	29.4962	29.351	29.5011	-1.79663	0.00360258
P27824	Calnexin	CANX	31.1523	30.9438	31.764	31.2867	29.598	29.3447	29.5041	29.4823	-1.80443	0.00216709
P49321	Nuclear autoantigenic sperm protein	NASP	29.0139	29.59	28.9565	29.1868	27.9254	27.109	27.1112	27.3819	-1.80493	0.00597458
Q15366	Poly(rC)-binding protein 2	PCBP2	30.1216	30.44	29.7031	30.0882	27.0743	28.7717	28.9801	28.2754	-1.81287	0.0472516
O43395	U4/U6 small nuclear ribonucleoprotein Prp3	PRPF3	26.1788	26.9963	25.9109	26.362	24.4102	24.768	24.4548	24.5443	-1.81767	0.00623792
P35221	Catenin alpha-1	CTNNA1	28.4809	29.1639	29.5156	29.0535	26.975	27.4297	27.2949	27.2332	-1.82027	0.00540859
P51648	Fatty aldehyde dehydrogenase	ALDH3A2	28.1788	27.7887	28.7593	28.2423	26.4108	26.2177	26.6164	26.415	-1.8273	0.00388352
P26599	Polypyrimidine tract-binding protein 1	PTBP1	31.4361	31.6012	31.4858	31.5077	28.4449	30.2015	30.3813	29.6759	-1.8318	0.0417057
Q92522	Histone H1x	H1FX	27.2951	26.7636	27.7923	27.2837	25.514	25.2385	25.5736	25.442	-1.84163	0.00424086
P16989	Y-box-binding protein 3	YBX3	27.9079	27.9113	28.962	28.2604	26.0214	26.5569	26.6775	26.4186	-1.8418	0.0104022
Q99729	Heterogeneous nuclear ribonucleoprotein A/B	HNRNPAB	28.3497	29.7512	29.4082	29.1697	28.1719	26.5902	27.1551	27.3057	-1.86397	0.0408644
O95202	LETM1 and EF-hand domain-containing protein 1, mitochondrial	LETM1	29.4129	29.0868	30.2387	29.5795	27.8326	27.7905	27.506	27.7097	-1.86977	0.00640315
P42167	Lamina-associated polypeptide 2, isoforms beta/gamma	TMPO (LAP2B)	26.6313	25.2933	26.7987	26.2411	25.2655	23.665	24.1765	24.369	-1.8721	0.0492187
Q9UL46	Proteasome activator complex subunit 2	PSME2	29.416	30.1358	29.0279	29.5266	26.8476	27.8212	28.2575	27.6421	-1.88447	0.0234261
P47755	F-actin-capping protein subunit alpha-2	CAPZA2	28.1593	28.1223	27.4245	27.902	25.5695	26.6301	25.8497	26.0164	-1.8856	0.0089937
P18583	Protein SON	SON	27.2312	27.3801	28.0728	27.5614	25.7443	26.1349	25.1303	25.6698	-1.89153	0.00839932
P07437	Tubulin beta chain	TUBB	32.8876	32.7198	32.5523	32.7199	29.8425	31.5603	30.9422	30.7817	-1.93823	0.0192902
P42224	Signal transducer and activator of transcription 1-alpha/beta	STAT1	29.204	29.7261	28.9134	29.2812	26.9301	27.8053	27.26	27.3318	-1.94937	0.00502758
Q9H307	Pinin	PNN	26.7231	26.9716	27.746	27.1469	24.8567	25.5492	25.092	25.166	-1.98093	0.00581713
P52597	Heterogeneous nuclear ribonucleoprotein F	HNRNPF	28.9952	29.1299	29.3999	29.175	26.4784	27.9336	27.1005	27.1708	-2.00417	0.010218
Q8NBS9	Thioredoxin domain-containing protein 5	TXNDC5	30.2764	29.7618	30.0757	30.038	26.6106	28.6705	28.7411	28.0074	-2.03057	0.0467877
Q9UKV3	Apoptotic chromatin condensation inducer in the nucleus	ACIN1	27.0766	27.398	28.1013	27.5253	25.6756	25.9256	24.8749	25.492	-2.03327	0.0097297
Q7Z434	Mitochondrial antiviral-signaling protein	MAVS	25.9631	25.441	25.8331	25.7457	24.0261	23.6064	23.4896	23.7074	-2.03837	0.000839507
P20700	Lamin-B1	LMNB1	30.3254	29.3285	29.6871	29.7803	28.3754	27.4695	27.3367	27.7272	-2.05313	0.00936581
O75533	Splicing factor 3B subunit 1	SF3B1	28.2151	29.4232	28.8175	28.8186	26.0016	27.2085	27.0696	26.7599	-2.0587	0.016343
Q9Y2W2	WW domain-binding protein 11	WBP11	25.8441	27.0118	27.228	26.6946	24.9627	24.7313	24.1881	24.6274	-2.06727	0.0132381
Q15424	Scaffold attachment factor B1	SAFB	27.763	27.9833	28.5423	28.0962	26.76	25.4686	25.7736	26.0007	-2.09547	0.00987682
P07910	Heterogeneous nuclear ribonucleoproteins C1/C2	HNRNPC	31.498	30.6908	31.1566	31.1151	28.62	29.5308	28.8785	29.0098	-2.10537	0.00417811
Q99873	Protein arginine N-methyltransferase 1	PRMT1	27.6541	29.4219	29.0194	28.6985	25.8369	26.8405	27.0582	26.5785	-2.11993	0.0316197
Q13740	CD166 antigen	ALCAM	27.3245	27.3772	28.3472	27.683	25.5028	25.8735	25.2579	25.5447	-2.13823	0.00479293
P62316	Small nuclear ribonucleoprotein Sm D2	SNRPD2	26.8991	28.2327	28.3901	27.8406	26.4824	25.8178	24.8022	25.7008	-2.13983	0.0346159
Q08211	ATP-dependent RNA helicase A	DHX9	30.303	30.6018	31.0434	30.6494	27.2911	29.2763	28.9531	28.5068	-2.14257	0.0302537
P62081	40S ribosomal protein S7	RPS7	30.579	31.0928	31.2588	30.9769	27.8941	29.5063	29.1017	28.834	-2.14283	0.0151481
Q13162	Peroxiredoxin-4	PRDX4	29.3966	30.0426	30.1081	29.8491	26.9173	28.5189	27.6404	27.6922	-2.1569	0.0138933
O75367	Core histone macro-H2A.1	H2AFY	30.3159	30.1999	30.918	30.4779	27.135	28.9701	28.8528	28.3193	-2.15863	0.0270905
O00625	Pirin	PIR	27.2285	28.018	26.9796	27.4087	24.8023	25.3482	25.5959	25.2488	-2.1599	0.00524778
Q9NR12	PDZ and LIM domain protein 7	PDLIM7	27.1954	28.9974	28.6595	28.2841	26.8825	25.7857	25.6968	26.1217	-2.16243	0.0323035
Q14257	Reticulocalbin-2	RCN2	24.5762	26.1615	26.0609	25.5995	24.2283	22.5651	23.5045	23.4326	-2.1669	0.0368746
P19022	Cadherin-2	CDH2	26.4068	26.7433	27.8016	26.9839	25.2113	25.0612	24.151	24.8078	-2.17607	0.0152647
Q8IY81	pre-rRNA processing protein FTSJ3	FTSJ3	27.0894	27.1824	27.7052	27.3257	24.7302	25.7731	24.811	25.1048	-2.2209	0.00452212
O60701	UDP-glucose 6-dehydrogenase	UGDH	30.4205	30.3738	29.9051	30.2331	26.4845	28.5322	28.8684	27.9617	-2.27143	0.0408468
P51991	Heterogeneous nuclear ribonucleoprotein A3	HNRNPA3	29.8081	30.587	31.1166	30.5039	27.9439	28.9978	27.6266	28.1894	-2.31447	0.0146578
P08195	4F2 cell-surface antigen heavy chain	SLC3A2	32.0404	31.8507	32.8053	32.2321	28.5436	30.6522	30.4801	29.892	-2.34017	0.0335888
P36551	Oxygen-dependent coproporphyrinogen-III oxidase, mitochondrial	CPOX	27.529	27.9162	28.2057	27.8836	24.2518	26.3281	26.0408	25.5402	-2.3434	0.0259605
Q16658	Fascin	FSCN1	29.8629	31.0175	29.8696	30.25	26.8646	27.8161	28.7388	27.8065	-2.4435	0.0211357
Q8N1G4	Leucine-rich repeat-containing protein 47	LRRC47	28.9326	28.9883	27.9911	28.6373	24.745	27.373	26.4368	26.1849	-2.4524	0.0424113
Q9NX58	Cell growth-regulating nucleolar protein	LYAR	26.2187	26.6206	27.3514	26.7302	23.134	24.7655	24.9294	24.2763	-2.45393	0.0207209
P09211	Glutathione S-transferase P	GSTP1	31.5107	32.2143	31.3092	31.6781	28.1514	29.7716	29.6946	29.2059	-2.4722	0.0141838
Q9Y6E2	Basic leucine zipper and W2 domain-containing protein 2	BZW2	27.9926	28.2848	27.4564	27.9113	24.3299	25.9001	26.0851	25.4384	-2.4729	0.0152022
Q9UBT2	SUMO-activating enzyme subunit 2	UBA2	28.9734	28.5876	28.649	28.7367	25.6113	26.7013	26.4441	26.2522	-2.48443	0.00208149
Q13263	Transcription intermediary factor 1-beta	TRIM28	29.9691	30.1009	29.5278	29.8659	26.898	27.4589	27.5973	27.3181	-2.54787	0.000756942
P0DN76	Splicing factor U2AF 35 kDa subunit	U2AF1	27.6619	28.5142	28.8901	28.3554	25.5379	25.9668	25.9117	25.8055	-2.54993	0.0027611
O43615	Mitochondrial import inner membrane translocase subunit TIM44	TIMM44	28.5809	27.8898	27.9663	28.1457	24.4393	26.1193	26.1923	25.5836	-2.56203	0.0139173
Q9Y4L1	Hypoxia up-regulated protein 1	HYOU1	31.6646	31.2589	31.4829	31.4688	28.0824	29.5752	29.0447	28.9008	-2.56803	0.00475192
P14866	Heterogeneous nuclear ribonucleoprotein L	HNRNPL	30.7449	31.0741	30.7402	30.8531	27.2679	28.587	28.9551	28.27	-2.58307	0.00787467
P17844	Probable ATP-dependent RNA helicase DDX5	DDX5	30.0213	30.3637	30.4586	30.2812	26.8434	28.0065	28.1624	27.6708	-2.61043	0.00393943
P61011	Signal recognition particle 54 kDa protein	SRP54	26.6644	27.3769	26.2572	26.7662	23.7545	24.623	24.0848	24.1541	-2.61207	0.00321737
Q86XP3	ATP-dependent RNA helicase DDX42	DDX42	26.8287	27.4943	27.5429	27.2886	23.7843	25.4592	24.6659	24.6365	-2.65217	0.0077612
P12270	Nucleoprotein TPR	TPR	28.9932	29.5532	29.6468	29.3977	25.9278	26.9281	27.0931	26.6497	-2.74807	0.00275462
Q14498	RNA-binding protein 39	RBM39	28.126	28.5327	28.4771	28.3786	24.9577	26.0315	25.8692	25.6195	-2.75913	0.00151909
P26368	Splicing factor U2AF 65 kDa subunit	U2AF2	29.5298	29.3185	29.3645	29.4043	26.066	26.9149	26.843	26.608	-2.7963	0.000559027
Q9NZL4	Hsp70-binding protein 1	HSPBP1	28.2348	28.9501	27.9425	28.3758	24.8443	26.1275	25.7495	25.5738	-2.80203	0.00443308
P49792	E3 SUMO-protein ligase RanBP2	RANBP2	27.2108	28.7937	28.0215	28.0087	23.8587	26.2721	25.4507	25.1938	-2.81483	0.0288646
Q15582	Transforming growth factor-beta-induced protein ig-h3	TGFBI	28.816	30.433	30.2648	29.8379	25.9059	28.0228	27.1247	27.0178	-2.82013	0.0243207
P13807	Glycogen [starch] synthase, muscle	GYS1	25.087	27.7533	27.1907	26.677	23.1973	24.7979	23.5341	23.8431	-2.8339	0.0401694
Q14980	Nuclear mitotic apparatus protein 1	NUMA1	27.9118	29.2326	29.0976	28.7473	25.6494	26.5367	25.5132	25.8998	-2.84757	0.00572687
Q9BZZ5	Apoptosis inhibitor 5	API5	27.4456	28.6982	27.9176	28.0205	24.936	25.5475	25.0288	25.1708	-2.8497	0.00228883
O43491	Band 4.1-like protein 2	EPB41L2	25.6949	26.793	27.2194	26.5691	24.0825	23.3724	23.6988	23.7179	-2.8512	0.00461763
Q99459	Cell division cycle 5-like protein	CDC5L	27.7249	28.0025	28.2751	28.0008	25.747	25.3217	24.3763	25.1483	-2.8525	0.0027994
P27695	DNA-(apurinic or apyrimidinic site) lyase	APEX1	30.3031	30.2379	29.4779	30.0063	25.453	27.7614	28.1874	27.1339	-2.87237	0.0320281
Q13151	Heterogeneous nuclear ribonucleoprotein A0	HNRNPA0	28.9447	29.3894	29.9258	29.42	26.4104	27.0846	26.1131	26.536	-2.88393	0.00203278
P33991	DNA replication licensing factor MCM4	MCM4	27.2755	28.6457	28.5383	28.1532	25.0246	26.0147	24.7375	25.2589	-2.89423	0.00781471
P27635	60S ribosomal protein L10	RPL10	29.2685	30.044	30.3579	29.8901	25.9139	28.2189	26.7246	26.9525	-2.93767	0.0171941
P42166	Lamina-associated polypeptide 2, isoform alpha	TMPO (LAP2A)	27.7471	28.981	28.9091	28.5457	27.1898	24.4872	25.1009	25.5926	-2.9531	0.0315724
O75844	CAAX prenyl protease 1 homolog	ZMPSTE24	26.7576	27.3478	29.0008	27.7021	24.4385	25.572	24.1749	24.7285	-2.9736	0.0202365
P29590	Protein PML	PML	25.5218	27.5552	27.6201	26.899	22.8312	24.463	24.214	23.8361	-3.06297	0.0231746
P35241	Radixin	RDX	26.5635	26.9937	27.9374	27.1649	25.2233	23.8511	23.2258	24.1001	-3.0648	0.0128416
Q9BY77	Polymerase delta-interacting protein 3	POLDIP3	26.1262	25.8651	26.0291	26.0068	22.4551	22.3471	23.966	22.9227	-3.08407	0.00428578
Q08945	FACT complex subunit SSRP1	SSRP1	28.0089	27.3728	29.054	28.1452	23.7526	25.3684	26.0195	25.0468	-3.0984	0.0205005
Q9BWF3	RNA-binding protein 4	RBM4	27.0031	27.0838	28.6363	27.5744	24.53	24.4012	23.7944	24.2419	-3.33253	0.00448608
Q13185	Chromobox protein homolog 3	CBX3	28.4929	29.6038	30.3776	29.4914	26.921	26.6172	24.7195	26.0859	-3.40553	0.0179648
O43390	Heterogeneous nuclear ribonucleoprotein R	HNRNPR	28.6581	29.6443	30.3089	29.5371	24.1151	27.3129	26.8313	26.0864	-3.45067	0.0354232
P51532	Transcription activator BRG1	SMARCA4	26.0872	26.9879	27.4661	26.8471	23.3017	23.3697	23.2417	23.3044	-3.5427	0.000949507
Q9NR30	Nucleolar RNA helicase 2	DDX21	29.3828	30.1326	30.4449	29.9868	23.9694	27.1984	27.5472	26.2383	-3.74843	0.033793
P09874	Poly [ADP-ribose] polymerase 1	PARP1	29.9723	30.9294	30.5495	30.4837	24.4785	27.6427	27.8843	26.6685	-3.81523	0.0280307
O95816	BAG family molecular chaperone regulator 2	BAG2	28.2698	29.6721	29.9066	29.2828	24.2027	26.1943	25.3813	25.2594	-4.0234	0.00645285
P00390	Glutathione reductase, mitochondrial	GSR	28.8714	29.5142	29.3679	29.2512	25.4936	24.8877	25.0695	25.1503	-4.1009	0.000101308
P13796	Plastin-2	LCP1	28.1564	30.7477	29.5998	29.5013	24.322	25.717	25.2771	25.1054	-4.39593	0.00679296
P50454	Serpin H1	SERPINH1	32.8912	33.3564	33.3085	33.1854	25.668	30.6329	29.6603	28.6537	-4.53163	0.0411763
P07108	Acyl-CoA-binding protein	DBI	25.8401	24.6006	23.9922	24.811	31.1421	26.926	26.8102	28.2928	3.4818	0.084529
P04179	Superoxide dismutase [Mn], mitochondrial	SOD2	24.1642	26.3197	26.7054	25.7298	29.7476	27.8789	27.2913	28.3059	2.57617	0.0761472
Q6P5R6	60S ribosomal protein L22-like 1	RPL22L1	26.4321	23.0901	23.3508	24.291	26.5144	26.4916	27.015	26.6737	2.38267	0.0934231
P21980	Protein-glutamine gamma-glutamyltransferase 2	TGM2	25.1864	29.5745	26.5519	27.1043	28.7109	29.8315	29.7686	29.437	2.33273	0.158227
Q9HA77	Probable cysteine--tRNA ligase, mitochondrial	CARS2	26.1282	24.9317	25.6261	25.562	25.1308	29.0691	28.9904	27.7301	2.1681	0.182349
Q96IU4	Alpha/beta hydrolase domain-containing protein 14B	ABHD14B	23.7695	24.8331	24.2523	24.285	23.7405	27.824	27.7925	26.4523	2.16737	0.19404
Q9GZQ8	Microtubule-associated proteins 1A/1B light chain 3B	MAP1LC3B	26.8615	25.1522	24.9829	25.6655	26.6618	28.0893	28.0056	27.5856	1.92003	0.0643555
P31946	14-3-3 protein beta/alpha	YWHAB	28.3948	27.7117	28.0165	28.041	31.8253	29.1004	28.814	29.9132	1.87223	0.128602
P21399	Cytoplasmic aconitate hydratase	ACO1	26.352	26.7528	26.6792	26.5947	25.3548	29.7614	30.2521	28.4561	1.86143	0.299243
Q9Y2D5	A-kinase anchor protein 2	AKAP2	23.8858	25.4676	24.386	24.5798	27.2364	26.4368	25.5865	26.4199	1.8401	0.050902
Q96C19	EF-hand domain-containing protein D2	EFHD2	24.7034	25.0273	24.3902	24.707	27.989	25.957	25.4656	26.4705	1.76357	0.0904909
P43490	Nicotinamide phosphoribosyltransferase	NAMPT	31.43	30.6005	30.0014	30.6773	30.5948	33.6319	33.0374	32.4214	1.74407	0.161634
Q56VL3	OCIA domain-containing protein 2	OCIAD2	24.4345	26.3686	26.5956	25.7996	27.3724	27.1042	28.0885	27.5217	1.72213	0.0821572
Q14247	Src substrate cortactin	CTTN	26.5065	27.7121	27.1142	27.1109	30.4479	28.0825	27.8879	28.8061	1.69517	0.130624
O60925	Prefoldin subunit 1	PFDN1	26.2869	26.1312	25.8922	26.1034	29.1872	27.2303	26.8621	27.7599	1.65643	0.0859943
Q96C01	Protein FAM136A	FAM136A	26.2418	24.1059	23.929	24.7589	27.6745	25.6537	25.7805	26.3696	1.61067	0.178958
Q13637	Ras-related protein Rab-32	RAB32	25.9391	26.1013	26.5749	26.2051	26.5678	28.3239	28.553	27.8149	1.6098	0.0699803
Q06481	Amyloid-like protein 2	APLP2	24.8355	24.1057	25.5381	24.8264	23.9415	28.8371	26.5029	26.4272	1.60073	0.33826
P37235	Hippocalcin-like protein 1	HPCAL1	24.6378	25.6769	26.8087	25.7078	27.9127	27.1247	26.8243	27.2872	1.57943	0.0888705
P10606	Cytochrome c oxidase subunit 5B, mitochondrial	COX5B	27.9323	26.402	27.4523	27.2622	29.7673	28.0458	28.5613	28.7915	1.52927	0.0882211
Q9NZZ3	Charged multivesicular body protein 5	CHMP5	25.0242	24.2277	23.8693	24.3737	26.981	25.1729	25.5369	25.8969	1.5232	0.0788026
Q9Y4K1	Absent in melanoma 1 protein	AIM1	22.638	24.1564	24.0021	23.5988	26.0537	24.9354	24.2123	25.0671	1.4683	0.11135
O00401	Neural Wiskott-Aldrich syndrome protein	WASL	23.6261	24.4783	23.6149	23.9064	25.9744	24.4089	25.7262	25.3698	1.4634	0.0602956
Q92783	Signal transducing adapter molecule 1	STAM	23.9684	24.3751	24.1112	24.1516	26.8596	25.1653	24.7576	25.5942	1.4426	0.0922284
P30049	ATP synthase subunit delta, mitochondrial	ATP5D	24.6729	26.57	27.1103	26.1177	28.5678	26.7334	27.3465	27.5492	1.4315	0.192685
O94808	Glutamine--fructose-6-phosphate aminotransferase [isomerizing] 2	GFPT2	25.8533	25.1419	23.9822	24.9925	25.1379	27.4558	26.6529	26.4155	1.42307	0.177745
P08754	Guanine nucleotide-binding protein G(k) subunit alpha	GNAI3	25.3055	24.9497	25.506	25.2537	25.4288	27.1595	27.4367	26.675	1.42127	0.093676
Q9H444	Charged multivesicular body protein 4b	CHMP4B	27.3401	25.4822	22.2445	25.0223	28.3282	25.825	25.1316	26.4283	1.406	0.47318
O43865	Putative adenosylhomocysteinase 2	AHCYL1	24.7644	25.8109	24.1418	24.9057	25.3698	26.6094	26.9494	26.3095	1.40383	0.109312
Q9P270	SLAIN motif-containing protein 2	SLAIN2	24.1491	22.7474	22.9718	23.2894	25.201	24.1977	24.6341	24.6776	1.38817	0.0566674
Q8IWE2	Protein NOXP20	FAM114A1	26.5454	27.5139	27.1405	27.0666	27.1623	29.3393	28.8478	28.4498	1.3832	0.125935
O75915	PRA1 family protein 3	ARL6IP5	24.1282	25.4085	26.2554	25.264	26.3214	26.7469	26.8342	26.6342	1.37013	0.0983527
Q14847	LIM and SH3 domain protein 1	LASP1	27.7988	27.274	26.6403	27.2377	29.6426	28.1368	27.9937	28.591	1.35333	0.096223
O43488	Aflatoxin B1 aldehyde reductase member 2	AKR7A2	27.2306	27.5174	26.5194	27.0891	27.2768	29.2088	28.8224	28.436	1.34687	0.111085
P52565	Rho GDP-dissociation inhibitor 1	ARHGDIA	27.8981	28.6228	27.6911	28.0707	30.2523	29.0081	28.9887	29.4164	1.3457	0.0559548
O14618	Copper chaperone for superoxide dismutase	CCS	23.8885	24.7541	24.2841	24.3089	26.8829	25.1548	24.9061	25.6479	1.33903	0.116347
Q13442	28 kDa heat- and acid-stable phosphoprotein	PDAP1	25.9937	25.6238	25.4149	25.6775	29.0236	26.388	25.6036	27.0051	1.3276	0.27401
Q9Y5J7	Mitochondrial import inner membrane translocase subunit Tim9	TIMM9	26.3518	26.2975	25.7227	26.124	28.2955	27.3122	26.66	27.4226	1.29857	0.0656601
P07602	Prosaposin	PSAP	30.3174	29.6018	29.9568	29.9587	32.1572	30.587	31.0269	31.257	1.29837	0.0640083
Q9NT62	Ubiquitin-like-conjugating enzyme ATG3	ATG3	25.4363	25.437	24.4989	25.1241	25.4268	26.9835	26.8548	26.4217	1.29763	0.092209
Q07960	Rho GTPase-activating protein 1	ARHGAP1	26.7193	28.2661	26.7049	27.2301	28.3925	28.6832	28.4675	28.5144	1.2843	0.0708319
P46926	Glucosamine-6-phosphate isomerase 1	GNPDA1	26.8027	27.6217	27.1867	27.2037	27.4922	28.7671	29.1646	28.4746	1.27093	0.0846854
O60936	Nucleolar protein 3	NOL3	23.8828	25.7661	24.7802	24.8097	26.2967	25.9049	26.038	26.0799	1.27017	0.0843283
Q16864	V-type proton ATPase subunit F	ATP6V1F	23.8053	24.0388	24.7427	24.1956	27.2656	23.3038	25.8133	25.4609	1.2653	0.347935
P08253	72 kDa type IV collagenase	MMP2	25.6016	25.2447	25.5273	25.4579	24.0294	28.1793	27.9495	26.7194	1.26153	0.403286
Q99471	Prefoldin subunit 5	PFDN5	25.8755	25.8715	26.3932	26.0467	28.6771	26.3881	26.8519	27.3057	1.25897	0.155191
O60888	Protein CutA	CUTA	27.3518	28.0752	27.5259	27.651	27.8088	29.8315	29.0225	28.8876	1.23663	0.119813
O43768	Alpha-endosulfine	ENSA	24.9516	24.9907	24.6505	24.8643	27.3588	25.4042	25.4544	26.0725	1.2082	0.137611
Q15404	Ras suppressor protein 1	RSU1	27.4879	27.0963	26.3	26.9614	27.3329	29.5021	27.669	28.168	1.2066	0.187232
P07093	Glia-derived nexin	SERPINE2	27.5496	24.5011	24.6374	25.5627	25.7164	27.5946	26.9158	26.7423	1.17957	0.357666
Q96C90	Protein phosphatase 1 regulatory subunit 14B	PPP1R14B	26.5314	26.3661	24.2166	25.7047	26.5719	27.063	27.0169	26.8839	1.17923	0.196568
P49593	Protein phosphatase 1F	PPM1F	25.6188	25.4751	24.4057	25.1665	25.5271	26.6171	26.8669	26.337	1.1705	0.105613
P30622	CAP-Gly domain-containing linker protein 1	CLIP1	25.838	25.7928	25.4859	25.7056	27.8522	26.5743	26.1478	26.8581	1.15253	0.0926534
Q9UMX0	Ubiquilin-1	UBQLN1	28.5237	26.8132	27.3033	27.5467	29.723	28.2077	28.1484	28.693	1.1463	0.188511
P28482	Mitogen-activated protein kinase 1	MAPK1	27.3758	27.166	26.1173	26.8864	26.1018	29.0215	28.961	28.0281	1.14173	0.333514
P40925	Malate dehydrogenase, cytoplasmic	MDH1	29.3423	29.0724	28.9323	29.1157	29.6087	30.1716	30.972	30.2508	1.1351	0.0516095
Q9UKY7	Protein CDV3 homolog	CDV3	27.1684	26.4476	25.6819	26.4326	28.626	27.2934	26.7129	27.5441	1.11147	0.192817
P27361	Mitogen-activated protein kinase 3	MAPK3	25.7015	25.4001	24.6856	25.2624	23.8146	27.8252	27.444	26.3613	1.09887	0.44976
Q9NQR4	Omega-amidase NIT2	NIT2	26.9384	26.1546	25.158	26.0837	26.3164	27.2609	27.893	27.1568	1.0731	0.194555
Q9Y2B0	Protein canopy homolog 2	CNPY2	27.4531	26.8971	27.2985	27.2162	29.273	27.7478	27.8215	28.2808	1.06453	0.111761
P00441	Superoxide dismutase [Cu-Zn]	SOD1	31.9865	31.0094	31.0565	31.3508	33.4471	32.1921	31.6001	32.4131	1.0623	0.167373
P30086	Phosphatidylethanolamine-binding protein 1	PEBP1	29.0099	29.8157	28.5396	29.1217	30.5195	30.2048	29.8239	30.1827	1.061	0.0663493
P19105	Myosin regulatory light chain 12A	MYL12A	27.2726	29.3657	28.4913	28.3765	30.9743	28.2183	29.0836	29.4254	1.04887	0.359882
P09601	Heme oxygenase 1	HMOX1	24.9717	23.5091	25.6945	24.7251	26.3198	25.4856	25.4745	25.76	1.03487	0.213977
P01892	HLA class I histocompatibility antigen, A-2 alpha chain	HLA-A2	28.2242	25.7331	28.1498	27.369	27.2882	29.3874	28.5311	28.4022	1.0332	0.368485
O00244	Copper transport protein ATOX1	ATOX1	26.7279	26.2568	25.2891	26.0913	28.232	27.2373	25.8906	27.12	1.0287	0.267766
Q00059	Transcription factor A, mitochondrial	TFAM	26.402	24.4819	25.4078	25.4306	26.2009	26.3975	26.77	26.4561	1.02557	0.151201
P54727	UV excision repair protein RAD23 homolog B	RAD23B	27.4293	28.1282	27.6087	27.7221	29.8015	28.2413	28.1973	28.7467	1.02463	0.145384
Q6P1N0	Coiled-coil and C2 domain-containing protein 1A	CC2D1A	25.3774	25.7473	23.4669	24.8639	25.2514	26.3735	26.0189	25.8813	1.0174	0.26228
O94979	Protein transport protein Sec31A	SEC31A	28.4282	28.0811	27.7783	28.0959	27.9531	29.6817	29.6937	29.1095	1.01363	0.170771
P06730	Eukaryotic translation initiation factor 4E	EIF4E	27.0534	24.1235	26.0845	25.7538	25.7985	26.9588	27.5385	26.7653	1.01147	0.369941
P27348	14-3-3 protein theta	YWHAQ	30.0295	29.7333	28.4075	29.3901	30.5822	30.27	30.313	30.3884	0.9983	0.120926
Q99536	Synaptic vesicle membrane protein VAT-1 homolog	VAT1	29.2788	29.8544	29.031	29.3881	30.5306	30.025	30.6033	30.3863	0.998233	0.0304683
P27816	Microtubule-associated protein 4	MAP4	28.8154	29.4976	28.7984	29.0371	31.6087	29.5048	28.9583	30.0239	0.9868	0.305307
C4AMC7	Putative WAS protein family homolog 3	WASH3P	24.6854	24.0584	23.8596	24.2011	25.7646	25.291	24.4928	25.1828	0.981667	0.0929569
Q07866	Kinesin light chain 1	KLC1	23.758	25.9884	25.1862	24.9775	26.3587	26.0526	25.461	25.9574	0.9799	0.236056
Q8IZP0	Abl interactor 1	ABI1	24.8337	24.7209	25.0472	24.8673	25.0489	26.2727	26.2153	25.8456	0.978367	0.0754883
O94874	E3 UFM1-protein ligase 1	UFL1	26.1323	25.4343	26.1823	25.9163	25.4088	27.4274	27.8388	26.8917	0.975367	0.283877
P12955	Xaa-Pro dipeptidase	PEPD	26.5569	27.4534	26.542	26.8508	29.8582	26.3055	27.2975	27.8204	0.969633	0.428009
O60443	Non-syndromic hearing impairment protein 5	DFNA5	26.9829	27.0212	26.4981	26.8341	24.9954	28.6655	29.7487	27.8032	0.969133	0.539991
O00233	26S proteasome non-ATPase regulatory subunit 9	PSMD9	25.7357	26.4721	25.8308	26.0129	28.2755	26.0902	26.5756	26.9804	0.967567	0.240027
Q9BRA2	Thioredoxin domain-containing protein 17	TXNDC17	26.376	26.4304	25.5379	26.1148	27.7382	26.2083	27.2938	27.0801	0.965333	0.147458
P14927	Cytochrome b-c1 complex subunit 7	UQCRB	26.7576	25.5714	27.2799	26.5363	28.6251	26.6871	27.1591	27.4904	0.954133	0.284085
Q9C0C2	182 kDa tankyrase-1-binding protein	TNKS1BP1	27.5956	26.6839	25.9696	26.7497	28.0916	27.6387	27.3787	27.703	0.9533	0.137577
O60749	Sorting nexin-2	SNX2	27.231	27.1304	25.408	26.5898	27.5833	27.3175	27.7182	27.5397	0.949867	0.190447
Q96IJ6	Mannose-1-phosphate guanyltransferase alpha	GMPPA	24.7062	26.0229	25.2466	25.3252	23.7875	27.4982	27.515	26.2669	0.941667	0.508104
O43852	Calumenin	CALU	29.7953	30.1277	29.9397	29.9542	31.5821	30.7483	30.3499	30.8934	0.9392	0.0667142
P10768	S-formylglutathione hydrolase	ESD	28.0566	27.2884	26.6736	27.3395	26.5886	28.8511	29.3952	28.2783	0.938767	0.378051
O60664	Perilipin-3	PLIN3	29.8719	29.964	29.6395	29.8251	31.4023	30.4938	30.3762	30.7574	0.9323	0.0510614
P43487	Ran-specific GTPase-activating protein	RANBP1	27.1026	27.5495	26.8363	27.1628	29.8491	27.0893	27.3342	28.0909	0.928067	0.36365
P22061	Protein-L-isoaspartate(D-aspartate) O-methyltransferase	PCMT1	27.2351	26.8259	26.1557	26.7389	27.1571	28.3725	27.4706	27.6667	0.927833	0.12617
P46821	Microtubule-associated protein 1B	MAP1B	30.2488	30.6727	30.3488	30.4234	32.1186	31.2132	30.719	31.3503	0.926833	0.0970074
O00499	Myc box-dependent-interacting protein 1	BIN1	26.3751	27.038	25.619	26.344	27.2954	27.1276	27.3686	27.2639	0.919833	0.0915561
P19367	Hexokinase-1	HK1	28.9902	29.7886	29.9762	29.585	29.7545	30.886	30.8645	30.5017	0.916667	0.129145
P51148	Ras-related protein Rab-5C	RAB5C	26.7514	27.4291	28.0312	27.4039	27.5818	28.6366	28.701	28.3065	0.902567	0.156372
Q96AT9	Ribulose-phosphate 3-epimerase	RPE	27.0333	26.2505	24.9815	26.0884	25.663	28.1472	27.1416	26.9839	0.8955	0.393317
Q8N6T3	ADP-ribosylation factor GTPase-activating protein 1	ARFGAP1	25.036	24.6215	24.6762	24.7779	26.9171	25.215	24.8756	25.6692	0.891333	0.239052
C9JLW8	Protein FAM195B	FAM195B	25.0204	23.6621	23.3102	23.9976	25.0609	24.4185	25.1771	24.8855	0.887933	0.195716
P61803	Dolichyl-diphosphooligosaccharide--protein glycosyltransferase subunit DAD1	DAD1	23.9429	25.5968	26.4831	25.3409	25.111	26.7326	26.8425	26.2287	0.887767	0.394462
Q9UKK9	ADP-sugar pyrophosphatase	NUDT5	25.6781	26.0245	25.7656	25.8227	27.1719	26.7591	26.1898	26.7069	0.8842	0.0433671
Q7Z417	Nuclear fragile X mental retardation-interacting protein 2	NUFIP2	26.3172	25.1292	25.353	25.5998	26.832	25.8794	26.7243	26.4786	0.878767	0.136626
P21283	V-type proton ATPase subunit C 1	ATP6V1C1	25.5453	24.7213	25.0445	25.1037	25.3475	26.5809	26.0163	25.9816	0.877867	0.110493
P48047	ATP synthase subunit O, mitochondrial	ATP5O	29.3184	29.2071	30.3371	29.6209	30.0508	30.4975	30.9402	30.4962	0.8753	0.118645
O75964	ATP synthase subunit g, mitochondrial	ATP5L	26.3897	25.697	26.9706	26.3524	26.1752	27.9901	27.511	27.2254	0.873	0.254076
Q16555	Dihydropyrimidinase-related protein 2	DPYSL2	30.1256	30.3446	29.312	29.9274	30.2645	31.0986	31.0307	30.7979	0.870533	0.102476
P30040	Endoplasmic reticulum resident protein 29	ERP29	28.5707	28.3427	28.101	28.3381	29.5254	28.9341	29.1624	29.2073	0.869167	0.0165951
Q9Y266	Nuclear migration protein nudC	NUDC	26.6983	27.4511	27.3822	27.1772	29.0972	27.4627	27.5571	28.039	0.8618	0.212618
O00154	Cytosolic acyl coenzyme A thioester hydrolase	ACOT7	26.1796	26.5962	26.2533	26.343	25.9602	28.0415	27.608	27.2032	0.8602	0.25434
O95817	BAG family molecular chaperone regulator 3	BAG3	28.662	27.427	27.3122	27.8004	28.486	28.5882	28.8872	28.6538	0.8534	0.129838
Q2M2I8	AP2-associated protein kinase 1	AAK1	25.2667	24.9965	25.4882	25.2505	25.6584	26.2809	26.3588	26.0994	0.8489	0.0321593
O75874	Isocitrate dehydrogenase [NADP] cytoplasmic	IDH1	30.8214	29.8868	29.4442	30.0508	30.0095	31.2057	31.4809	30.8987	0.8479	0.235133
O75347	Tubulin-specific chaperone A	TBCA	28.7536	28.581	27.7883	28.3743	29.7375	29.5035	28.4214	29.2208	0.8465	0.167451
P30740	Leukocyte elastase inhibitor	SERPINB1	25.143	25.0192	24.0652	24.7425	23.944	26.8059	26.0058	25.5852	0.842767	0.410538
Q15435	Protein phosphatase 1 regulatory subunit 7	PPP1R7	27.5923	27.7203	26.9201	27.4109	28.1815	28.2883	28.2844	28.2514	0.8405	0.0284705
P54709	Sodium/potassium-transporting ATPase subunit beta-3	ATP1B3	26.5862	27.5339	27.9402	27.3534	26.6925	29.014	28.8746	28.1937	0.840267	0.379864
Q7RTV0	PHD finger-like domain-containing protein 5A	PHF5A	24.8361	24.8902	22.3488	24.025	25.7375	24.3683	24.4867	24.8642	0.839133	0.425084
P13861	cAMP-dependent protein kinase type II-alpha regulatory subunit	PRKAR2A	26.9598	24.6459	25.9384	25.848	24.3834	28.0877	27.5871	26.6861	0.838033	0.565523
P38159	RNA-binding motif protein, X chromosome	RBMX	30.1611	27.2901	29.114	28.8551	29.503	29.8587	29.7082	29.69	0.8349	0.379138
O00115	Deoxyribonuclease-2-alpha	DNASE2	27.0551	24.8766	24.2499	25.3939	27.1309	25.6879	25.8401	26.2196	0.825767	0.440603
Q9H2G2	STE20-like serine/threonine-protein kinase	SLK	24.8642	24.7541	24.3828	24.667	25.8509	25.4141	25.204	25.4897	0.822633	0.0265266
Q9Y5K8	V-type proton ATPase subunit D	ATP6V1D	25.1077	25.3614	24.8166	25.0952	26.029	25.7771	25.9439	25.9167	0.821433	0.00914977
Q03154	Aminoacylase-1	ACY1	23.6645	24.266	23.9536	23.9614	23.5278	25.1129	25.6895	24.7767	0.815367	0.290012
Q99614	Tetratricopeptide repeat protein 1	TTC1	24.7083	24.7898	24.0759	24.5247	27.1219	24.6452	24.2496	25.3389	0.814233	0.429197
Q641Q2	WASH complex subunit FAM21A	FAM21A	25.88	25.7692	25.0882	25.5791	27.3885	26.2275	25.5612	26.3924	0.813267	0.239152
O43765	Small glutamine-rich tetratricopeptide repeat-containing protein alpha	SGTA	26.4006	25.9809	26.0237	26.1351	27.7167	26.2601	26.8236	26.9335	0.7984	0.146909
Q13561	Dynactin subunit 2	DCTN2	27.5987	28.3901	27.8235	27.9374	29.488	28.6372	28.0628	28.7293	0.7919	0.171699
Q6IBS0	Twinfilin-2	TWF2	26.1267	27.6498	27.1479	26.9748	25.4847	29.2624	28.5468	27.7646	0.789833	0.559437
P30044	Peroxiredoxin-5, mitochondrial	PRDX5	29.5859	29.3815	28.9313	29.2996	30.2969	29.996	29.9624	30.0851	0.785533	0.0235913
P48556	26S proteasome non-ATPase regulatory subunit 8	PSMD8	25.5317	27.0708	25.7587	26.1204	26.475	26.7843	27.4263	26.8952	0.7748	0.235561
P18859	ATP synthase-coupling factor 6, mitochondrial	ATP5J	26.7176	26.8816	27.1367	26.912	29.3371	26.5842	27.1383	27.6865	0.774567	0.413428
P06753	Tropomyosin alpha-3 chain	TPM3	30.6676	31.7212	30.6483	31.0124	32.7535	31.4039	31.1975	31.785	0.7726	0.269392
P05067	Amyloid beta A4 protein	APP	28.2438	26.6691	27.4019	27.4383	28.0452	28.3217	28.26	28.209	0.7707	0.171034
Q8NBJ4	Golgi membrane protein 1	GOLM1	24.4994	23.3683	23.0385	23.6354	24.3318	24.5349	24.3473	24.4047	0.769267	0.160483
Q9NRV9	Heme-binding protein 1	HEBP1	26.9406	25.3215	24.9041	25.7221	25.9717	26.5873	26.9103	26.4898	0.7677	0.321627
P11279	Lysosome-associated membrane glycoprotein 1	LAMP1	28.2097	29.6026	29.1424	28.9849	29.589	29.9393	29.7178	29.7487	0.7638	0.14478
Q9H3Q1	Cdc42 effector protein 4	CDC42EP4	24.0304	23.3149	23.2194	23.5216	25.4951	23.1685	24.1817	24.2818	0.7602	0.350875
Q15006	ER membrane protein complex subunit 2	EMC2	24.2168	25.009	25.691	24.9723	25.9336	25.7264	25.517	25.7257	0.7534	0.163938
P20810	Calpastatin	CAST	27.1501	28.0392	27.8814	27.6902	29.2687	27.7788	28.2792	28.4422	0.752	0.219021
P63104	14-3-3 protein zeta/delta	YWHAZ	32.4665	31.1215	31.3018	31.6299	32.5303	32.2038	32.3816	32.3719	0.741967	0.160977
Q71DI3	Histone H3.2	HIST2H3A	32.3868	28.9039	29.5953	30.2953	30.4834	32.105	30.5162	31.0349	0.739533	0.568444
O00273	DNA fragmentation factor subunit alpha	DFFA	26.138	26.1498	25.2274	25.8384	26.4008	26.6453	26.6874	26.5778	0.739433	0.0808739
P18085	ADP-ribosylation factor 4	ARF4	26.3689	27.8617	27.3738	27.2015	28.1821	27.6305	27.9718	27.9281	0.726667	0.195398
Q6NZI2	Polymerase I and transcript release factor	PTRF	27.3149	28.1816	28.3208	27.9391	29.5718	28.4168	28.0087	28.6658	0.726667	0.267093
Q13596	Sorting nexin-1	SNX1	26.5034	25.8047	25.6341	25.9807	27.5418	26.3349	26.2287	26.7018	0.721067	0.221248
P20674	Cytochrome c oxidase subunit 5A, mitochondrial	COX5A	28.7229	27.7902	28.8933	28.4688	29.401	28.671	29.4813	29.1844	0.715633	0.170562
P30626	Sorcin	SRI	27.6764	28.1265	27.7621	27.855	29.3315	27.9978	28.3639	28.5644	0.7094	0.167337
Q9BZL4	Protein phosphatase 1 regulatory subunit 12C	PPP1R12C	23.5176	24.0993	23.3605	23.6591	24.7678	24.3067	24.0304	24.3683	0.709167	0.0847982
Q15691	Microtubule-associated protein RP/EB family member 1	MAPRE1	27.2737	27.7689	27.0881	27.3769	29.5995	27.348	27.3102	28.0859	0.709	0.416784
P09496	Clathrin light chain A	CLTA	28.6427	27.9256	27.9532	28.1738	30.4637	28.2618	27.9186	28.8814	0.707533	0.442572
Q16204	Coiled-coil domain-containing protein 6	CCDC6	25.454	26.0424	25.8671	25.7878	26.5189	26.2946	26.6572	26.4902	0.7024	0.0261867
Q14019	Coactosin-like protein	COTL1	25.5793	28.9439	27.888	27.4704	28.6368	27.519	28.3542	28.17	0.6996	0.54118
P31948	Stress-induced-phosphoprotein 1	STIP1	29.8328	30.1391	30.0861	30.0193	31.885	29.971	30.2969	30.7176	0.6983	0.308283
P53367	Arfaptin-1	ARFIP1	26.5149	26.351	25.9887	26.2849	27.2104	27.0884	26.648	26.9823	0.6974	0.0391783
Q9ULV4	Coronin-1C	CORO1C	27.87	28.3425	27.5797	27.9307	27.3658	28.9775	29.5108	28.618	0.6873	0.370582
Q16740	ATP-dependent Clp protease proteolytic subunit, mitochondrial	CLPP	24.4682	23.8499	24.1899	24.1693	26.4344	24.0692	24.0493	24.851	0.681633	0.448289
P16402	Histone H1.3	HIST1H1D	32.3351	27.9543	29.4199	29.9031	30.0293	30.8147	30.9003	30.5814	0.678333	0.633666
Q9H8Y8	Golgi reassembly-stacking protein 2	GORASP2	25.677	26.2678	27.575	26.5066	27.942	27.3364	26.2741	27.1842	0.677567	0.413402
O14907	Tax1-binding protein 3	TAX1BP3	23.6988	25.0785	25.2302	24.6692	26.7255	24.5051	24.803	25.3445	0.675367	0.471064
O14737	Programmed cell death protein 5	PDCD5	28.3308	29.0479	28.3268	28.5685	29.3918	29.441	28.8967	29.2432	0.674667	0.0849184
Q8WUM4	Programmed cell death 6-interacting protein	PDCD6IP	28.7612	28.7967	28.4811	28.6797	28.4987	29.7448	29.8151	29.3529	0.6732	0.199984
P52789	Hexokinase-2	HK2	26.3999	28.0461	28.0995	27.5152	25.5289	29.8524	29.175	28.1854	0.670267	0.668734
Q01518	Adenylyl cyclase-associated protein 1	CAP1	29.9008	29.992	29.0991	29.664	30.1807	30.355	30.4463	30.3273	0.663367	0.0871515
Q8N6H7	ADP-ribosylation factor GTPase-activating protein 2	ARFGAP2	24.2184	23.7634	23.1845	23.7221	25.6921	23.7169	23.7374	24.3821	0.660033	0.411221
P07737	Profilin-1	PFN1	29.9491	31.0901	30.493	30.5107	30.6631	31.2589	31.5499	31.1573	0.646567	0.198823
O00264	Membrane-associated progesterone receptor component 1	PGRMC1	27.8145	26.1743	27.5948	27.1945	28.4492	27.0952	27.9734	27.8393	0.644733	0.376893
P13073	Cytochrome c oxidase subunit 4 isoform 1, mitochondrial	COX4I1	26.9129	27.7436	27.6578	27.4381	29.3894	27.085	27.7715	28.082	0.643867	0.428892
Q96PU8	Protein quaking	QKI	26.2871	26.5923	26.5491	26.4762	26.9036	27.0988	27.3406	27.1143	0.638167	0.0157236
P68036	Ubiquitin-conjugating enzyme E2 L3	UBE2L3	26.9786	28.1665	26.2517	27.1323	27.1208	28.2106	27.9652	27.7655	0.633267	0.384017
O95292	Vesicle-associated membrane protein-associated protein B/C	VAPB	26.3778	25.9488	26.1544	26.1603	26.7643	26.44	27.1176	26.774	0.613633	0.0569977
O75380	NADH dehydrogenase [ubiquinone] iron-sulfur protein 6, mitochondrial	NDUFS6	25.3359	24.4382	25.2386	25.0042	26.0254	25.3772	25.4422	25.6149	0.6107	0.157065
Q9Y6E0	Serine/threonine-protein kinase 24	STK24	25.4503	25.5611	25.0278	25.3464	25.4474	26.1178	26.2913	25.9522	0.605767	0.117368
Q9NR46	Endophilin-B2	SH3GLB2	24.1697	24.5014	23.8558	24.1756	24.2255	24.7584	25.3213	24.7684	0.592767	0.18176
Q9UK76	Hematological and neurological expressed 1 protein	HN1	25.9636	25.6313	24.8506	25.4818	27.3127	26.712	24.1936	26.0728	0.590933	0.590187
Q05682	Caldesmon	CALD1	27.6123	29.4849	28.0804	28.3925	30.0359	28.1548	28.7468	28.9792	0.586633	0.499255
Q9NUP9	Protein lin-7 homolog C	LIN7C	27.1895	25.5903	26.2911	26.357	26.6175	26.7715	27.4243	26.9378	0.5808	0.330452
P55145	Mesencephalic astrocyte-derived neurotrophic factor	MANF	27.9389	28.4016	28.3197	28.2201	30.068	28.3091	28.0184	28.7985	0.578433	0.427676
P36957	Dihydrolipoyllysine-residue succinyltransferase component of 2-oxoglutarate dehydrogenase complex, mitochondrial	DLST	27.2066	26.7474	26.7387	26.8976	26.628	27.6276	28.1394	27.465	0.567433	0.293777
P50502	Hsc70-interacting protein	ST13	28.9762	29.4945	28.6588	29.0432	30.5478	29.2831	28.9941	29.6083	0.565167	0.350897
P18206	Vinculin	VCL	29.656	30.7384	30.2546	30.2163	31.4114	30.3911	30.5331	30.7785	0.5622	0.276912
P59998	Actin-related protein 2/3 complex subunit 4	ARPC4	28.305	28.6315	28.0354	28.324	27.844	29.4487	29.333	28.8752	0.551267	0.368741
P51452	Dual specificity protein phosphatase 3	DUSP3	25.3702	26.2374	25.8157	25.8078	25.586	27.1362	26.3531	26.3584	0.550667	0.343347
Q04446	1,4-alpha-glucan-branching enzyme	GBE1	28.4912	28.4769	27.4309	28.133	26.216	30.1321	29.6978	28.682	0.548967	0.691909
Q00535	Cyclin-dependent-like kinase 5	CDK5	25.4897	25.0488	23.9646	24.8344	24.7552	25.7719	25.6176	25.3816	0.5472	0.378134
Q15942	Zyxin	ZYX	27.3864	28.0072	27.3765	27.59	27.8995	28.0857	28.3974	28.1275	0.5375	0.101963
O95757	Heat shock 70 kDa protein 4L	HSPA4L	24.4363	25.151	24.5008	24.696	24.038	25.8343	25.8257	25.2327	0.536633	0.448585
P35613	Basigin	BSG	28.5054	27.3897	28.3921	28.0957	29.1323	28.2931	28.4621	28.6292	0.533433	0.289666
Q8N183	Mimitin, mitochondrial	NDUFAF2	23.6819	23.6565	24.7928	24.0437	26.5628	22.6817	24.4739	24.5728	0.529067	0.677706
Q9Y613	FH1/FH2 domain-containing protein 1	FHOD1	24.848	26.3063	26.2872	25.8138	25.0522	27.1615	26.8126	26.3421	0.528267	0.5508
Q15075	Early endosome antigen 1	EEA1	27.4604	27.0605	26.7852	27.102	28.3459	27.1872	27.3512	27.6281	0.526067	0.270413
Q14696	LDLR chaperone MESD	MESDC2	24.4481	25.6876	25.2775	25.1377	25.7458	25.933	25.3048	25.6612	0.523467	0.270154
Q99879	Histone H2B type 1-M	HIST1H2BM	34.0312	32.6154	32.8858	33.1775	33.0274	34.1988	33.8703	33.6988	0.521367	0.402085
Q13418	Integrin-linked protein kinase	ILK	26.9742	27.1115	26.7032	26.9296	27.705	27.4213	27.1978	27.4414	0.511733	0.0541055
Q9BUF5	Tubulin beta-6 chain	TUBB6	29.1286	30.0162	30.2351	29.7933	29.3678	30.8053	30.7326	30.3019	0.5086	0.427914
O75937	DnaJ homolog subfamily C member 8	DNAJC8	26.142	26.4748	26.6585	26.4251	27.4893	26.9628	26.3396	26.9306	0.505467	0.238384
Q9NWH9	SAFB-like transcription modulator	SLTM	26.4286	24.0241	25.0997	25.1841	26.1878	25.3748	25.4916	25.6847	0.5006	0.535969
Q9NP72	Ras-related protein Rab-18	RAB18	25.4974	26.4882	26.6422	26.2093	26.8516	27.1537	26.1202	26.7085	0.499233	0.349849
Q96FW1	Ubiquitin thioesterase OTUB1	OTUB1	27.4779	28.459	27.8632	27.9334	27.9272	28.5791	28.7902	28.4322	0.4988	0.265754
Q9Y281	Cofilin-2	CFL2	26.1384	26.2426	24.8809	25.754	26.3694	26.8591	25.5206	26.2497	0.495733	0.445794
Q9H0E2	Toll-interacting protein	TOLLIP	25.0814	26.2223	26.3717	25.8918	26.2074	26.7729	26.1793	26.3865	0.494733	0.334293
P47895	Aldehyde dehydrogenase family 1 member A3	ALDH1A3	26.9401	26.8252	25.9339	26.5664	25.4992	28.1445	27.5333	27.059	0.4926	0.597658
O00151	PDZ and LIM domain protein 1	PDLIM1	28.326	28.0645	28.0975	28.1627	29.1646	28.0645	28.7126	28.6472	0.484567	0.21554
Q9NVS9	Pyridoxine-5-phosphate oxidase	PNPO	25.3369	25.4274	24.9245	25.2296	25.5133	25.6229	25.978	25.7047	0.475133	0.085269
Q9NQC3	Reticulon-4	RTN4	29.4386	29.4602	30.4382	29.779	29.567	30.3872	30.8059	30.2534	0.474367	0.388673
Q9UNE7	E3 ubiquitin-protein ligase CHIP	STUB1	23.0618	22.9975	22.8066	22.9553	23.7041	23.1525	23.4184	23.425	0.4697	0.0565369
P42126	Enoyl-CoA delta isomerase 1, mitochondrial	ECI1	25.9033	25.2332	24.7013	25.2793	26.8798	24.6486	25.7091	25.7458	0.466567	0.558634
Q9Y5L4	Mitochondrial import inner membrane translocase subunit Tim13	TIMM13	27.2385	26.1899	26.0599	26.4961	28.8229	26.2746	25.7868	26.9614	0.465333	0.669701
P27144	Adenylate kinase 4, mitochondrial	AK4	27.073	27.3119	26.6112	26.9987	27.318	27.4671	27.6055	27.4635	0.464833	0.104132
Q96HC4	PDZ and LIM domain protein 5	PDLIM5	25.9943	27.284	26.7363	26.6715	27.3474	26.4382	27.6233	27.1363	0.464767	0.419931
Q5T0F9	Coiled-coil and C2 domain-containing protein 1B	CC2D1B	24.7206	25.2163	25.1766	25.0378	25.8334	25.4987	25.164	25.4987	0.460867	0.139352
Q9Y490	Talin-1	TLN1	32.0261	32.1582	31.3544	31.8462	31.7863	32.7538	32.3804	32.3068	0.4606	0.287647
P62140	Serine/threonine-protein phosphatase PP1-beta catalytic subunit	PPP1CB	28.1028	26.0656	26.3341	26.8342	26.6367	28.1348	27.0843	27.2853	0.4511	0.593187
Q9Y6W5	Wiskott-Aldrich syndrome protein family member 2	WASF2	25.6478	25.7754	25.7654	25.7295	26.6934	26.0145	25.8324	26.1801	0.450567	0.164507
P67936	Tropomyosin alpha-4 chain	TPM4	30.6888	31.2381	30.572	30.833	32.1372	30.9198	30.7747	31.2772	0.444267	0.405583
P31150	Rab GDP dissociation inhibitor alpha	GDI1	26.5491	27.7591	26.4969	26.935	27.4481	27.3458	27.333	27.3756	0.4406	0.347106
O75436	Vacuolar protein sorting-associated protein 26A	VPS26A	25.5827	26.7471	26.3553	26.2284	25.4968	27.3137	27.1885	26.6663	0.437967	0.553732
Q99497	Protein deglycase DJ-1	PARK7	29.7398	30.5025	29.8724	30.0382	30.8103	30.5046	30.1097	30.4749	0.436633	0.232514
Q9H0B6	Kinesin light chain 2	KLC2	26.8954	26.5783	25.6934	26.389	26.089	27.1476	27.2379	26.8248	0.4358	0.445225
Q9UHB6	LIM domain and actin-binding protein 1	LIMA1	26.6585	27.8771	27.6906	27.4087	28.4903	27.6915	27.3503	27.844	0.4353	0.439533
P84098	60S ribosomal protein L19	RPL19	28.4121	26.7291	27.5061	27.5491	27.5961	28.1254	28.2177	27.9797	0.430633	0.456908
Q96QK1	Vacuolar protein sorting-associated protein 35	VPS35	26.7023	29.1062	28.1938	28.0008	26.8702	29.5005	28.9166	28.4291	0.428333	0.707214
P63165	Small ubiquitin-related modifier 1	SUMO1	26.5948	24.4979	25.3074	25.4667	26.3318	25.6302	25.7226	25.8949	0.428167	0.545475
P28072	Proteasome subunit beta type-6	PSMB6	28.0315	28.4281	26.8317	27.7638	27.3892	28.4761	28.7085	28.1913	0.4275	0.534015
P00338	L-lactate dehydrogenase A chain	LDHA	31.0916	33.6127	31.8238	32.176	32.0947	32.8741	32.8335	32.6008	0.424733	0.619546
O75368	SH3 domain-binding glutamic acid-rich-like protein	SH3BGRL	25.3768	26.8206	25.4535	25.8836	27.0566	26.4157	25.4469	26.3064	0.422767	0.558076
P62993	Growth factor receptor-bound protein 2	GRB2	24.3809	25.4201	25.915	25.2387	26.3963	25.6145	24.9713	25.6607	0.422033	0.528139
O15212	Prefoldin subunit 6	PFDN6	26.2843	26.2777	26.6442	26.4021	28.3453	26.4345	25.6905	26.8234	0.421367	0.626202
P07203	Glutathione peroxidase 1	GPX1	25.34	25.0488	24.8525	25.0804	25.5612	24.7751	26.167	25.5011	0.420667	0.380407
P67809	Nuclease-sensitive element-binding protein 1	YBX1	29.5302	27.8903	29.3565	28.9257	31.0969	28.4454	28.4958	29.346	0.420367	0.700936
Q16718	NADH dehydrogenase [ubiquinone] 1 alpha subcomplex subunit 5	NDUFA5	26.9499	26.9822	27.5232	27.1518	27.6043	28.0512	27.0334	27.563	0.4112	0.303204
P07741	Adenine phosphoribosyltransferase	APRT	29.1955	29.3822	28.2221	28.9333	28.1783	29.7697	30.0817	29.3432	0.409967	0.584619
P82979	SAP domain-containing ribonucleoprotein	SARNP	27.4872	26.5627	26.4799	26.8433	28.5342	26.5023	26.7152	27.2506	0.4073	0.602345
Q9NRR5	Ubiquilin-4	UBQLN4	24.8629	24.7775	24.3397	24.66	25.9673	24.3385	24.8793	25.0617	0.401667	0.471438
O43504	Ragulator complex protein LAMTOR5	LAMTOR5	27.4562	26.3965	26.9973	26.95	27.4575	27.3971	27.1708	27.3418	0.3918	0.286679
P61916	Epididymal secretory protein E1	NPC2	27.5484	26.6494	27.1702	27.1227	27.9082	27.1988	27.421	27.5093	0.386667	0.311878
Q9H2D6	TRIO and F-actin-binding protein	TRIOBP	24.3956	23.6994	22.8431	23.646	23.5762	24.6809	23.8402	24.0324	0.3864	0.527455
O43678	NADH dehydrogenase [ubiquinone] 1 alpha subcomplex subunit 2	NDUFA2	26.4477	23.8454	25.2781	25.1904	25.1926	25.594	25.9427	25.5764	0.386033	0.647873
Q9Y2R0	Cytochrome c oxidase assembly factor 3 homolog, mitochondrial	COA3	25.4588	24.7904	25.6129	25.2874	26.1524	25.5905	25.2734	25.6721	0.384733	0.345695
P84090	Enhancer of rudimentary homolog	ERH	28.1408	27.1044	28.5019	27.9157	29.7287	27.4681	27.6738	28.2902	0.3745	0.676808
Q96CT7	Coiled-coil domain-containing protein 124	CCDC124	26.5653	26.748	26.3241	26.5458	27.6087	27.3486	25.8022	26.9198	0.374033	0.552195
P50552	Vasodilator-stimulated phosphoprotein	VASP	26.3895	26.3554	25.5595	26.1015	25.8352	26.8457	26.7297	26.4702	0.368733	0.428412
P08648	Integrin alpha-5	ITGA5	27.5128	26.5906	27.8897	27.331	28.1838	26.9309	27.9748	27.6965	0.365467	0.540541
Q9Y3C1	Nucleolar protein 16	NOP16	24.3593	24.766	26.8304	25.3186	26.1225	24.9788	25.9443	25.6819	0.3633	0.68886
P05023	Sodium/potassium-transporting ATPase subunit alpha-1	ATP1A1	29.604	29.5529	30.1464	29.7678	28.9271	30.7867	30.6584	30.1241	0.3563	0.601343
P52907	F-actin-capping protein subunit alpha-1	CAPZA1	29.4946	29.0971	28.7875	29.1264	28.0668	30.0789	30.2997	29.4818	0.3554	0.655804
P00966	Argininosuccinate synthase	ASS1	26.213	26.0442	26.9193	26.3922	25.4871	27.4335	27.3121	26.7442	0.352067	0.633994
P58546	Myotrophin	MTPN	27.1931	28.9397	27.4676	27.8668	30.0951	27.4786	27.0747	28.2161	0.349333	0.764848
Q93077	Histone H2A type 1-C	HIST1H2AC	31.9171	29.1103	28.6779	29.9018	27.8185	31.5877	31.3364	30.2475	0.345767	0.83796
Q13813	Spectrin alpha chain, non-erythrocytic 1	SPTAN1	28.7088	29.4681	29.4459	29.2076	30.2599	29.1811	29.2099	29.5503	0.3427	0.473739
Q86W92	Liprin-beta-1	PPFIBP1	24.2994	25.6535	25.2612	25.0714	25.014	25.6859	25.5311	25.4103	0.338967	0.493777
P61758	Prefoldin subunit 3	VBP1	25.0763	26.9075	26.1098	26.0312	27.6463	25.7224	25.7173	26.362	0.3308	0.711451
Q9H0U4	Ras-related protein Rab-1B	RAB1B	27.5578	26.8421	27.5388	27.3129	26.7052	28.5361	27.6819	27.6411	0.328167	0.601137
P98082	Disabled homolog 2	DAB2	22.2312	24.5819	23.517	23.4434	25.0849	22.9835	23.2414	23.7699	0.326567	0.747963
O95249	Golgi SNAP receptor complex member 1	GOSR1	25.9687	24.9413	25.3241	25.4114	26.4529	25.582	25.1588	25.7312	0.319867	0.545411
Q16851	UTP--glucose-1-phosphate uridylyltransferase	UGP2	27.3323	27.9665	26.6406	27.3131	26.6807	28.3316	27.8841	27.6321	0.319	0.636212
O75348	V-type proton ATPase subunit G 1	ATP6V1G1	26.3718	28.0939	27.543	27.3362	27.9384	26.9677	28.0452	27.6504	0.3142	0.635062
O00161	Synaptosomal-associated protein 23	SNAP23	26.1267	25.5484	26.2092	25.9614	27.1454	25.8915	25.7825	26.2731	0.3117	0.55477
P17252	Protein kinase C alpha type	PRKCA	24.2807	25.9052	26.4696	25.5518	23.8601	27.1895	26.5234	25.8577	0.305833	0.812973
Q96EQ0	Small glutamine-rich tetratricopeptide repeat-containing protein beta	SGTB	24.4916	23.497	23.4985	23.829	25.8751	22.9276	23.5959	24.1329	0.303833	0.765522
O15118	Niemann-Pick C1 protein	NPC1	27.1637	27.2318	28.1704	27.522	25.3815	29.0959	28.9991	27.8255	0.303533	0.82213
P55036	26S proteasome non-ATPase regulatory subunit 4	PSMD4	27.3635	27.2027	26.838	27.1347	27.5554	27.2971	27.4544	27.4356	0.3009	0.156359
P46108	Adapter molecule crk	CRK	26.753	25.9081	25.5418	26.0676	26.9318	25.9009	26.2698	26.3675	0.299867	0.557018
Q9NP97	Dynein light chain roadblock-type 1	DYNLRB1	26.8006	27.2804	27.9538	27.3449	28.9773	26.9708	26.9791	27.6424	0.297467	0.710653
P53801	Pituitary tumor-transforming gene 1 protein-interacting protein	PTTG1IP	26.0769	24.4921	25.1766	25.2485	25.7764	25.3779	25.4749	25.5431	0.294533	0.568267
Q96HY6	DDRGK domain-containing protein 1	DDRGK1	26.575	26.4451	26.053	26.3577	25.6819	27.1869	27.085	26.6513	0.293567	0.595908
P50402	Emerin	EMD	27.3077	26.5749	27.1433	27.0086	27.5254	27.4009	26.9747	27.3003	0.2917	0.352707
Q96EM0	Trans-3-hydroxy-L-proline dehydratase	L3HYPDH	26.3705	24.9263	24.69	25.3289	24.8314	26.667	25.3629	25.6204	0.2915	0.719826
P17174	Aspartate aminotransferase, cytoplasmic	GOT1	30.3764	29.6637	28.6902	29.5768	27.9116	30.7957	30.8878	29.865	0.288267	0.804921
Q01105	Protein SET	SET	29.1446	29.8442	29.2059	29.3982	30.6401	29.367	29.0434	29.6835	0.285267	0.622905
P02545	Prelamin-A/C	LMNA	32.2222	31.8877	32.3935	32.1678	32.6728	32.2278	32.4555	32.452	0.284233	0.221348
Q15102	Platelet-activating factor acetylhydrolase IB subunit gamma	PAFAH1B3	27.2596	28.0587	26.8025	27.3736	25.3585	28.801	28.8124	27.6573	0.2837	0.825659
P49207	60S ribosomal protein L34	RPL34	27.1883	26.9146	25.4458	26.5162	26.0544	26.7265	27.6081	26.7963	0.2801	0.710901
O76003	Glutaredoxin-3	GLRX3	26.1582	28.2192	27.6422	27.3399	28.2379	27.9036	26.7028	27.6148	0.2749	0.739363
Q9NQG5	Regulation of nuclear pre-mRNA domain-containing protein 1B	RPRD1B	26.534	26.1443	26.2962	26.3248	26.5243	26.8286	26.4457	26.5995	0.2747	0.166745
P60174	Triosephosphate isomerase	TPI1	33.0984	32.7714	31.8422	32.5707	32.414	33.0068	33.1094	32.8434	0.272733	0.564019
P13987	CD59 glycoprotein	CD59	26.9333	26.6693	26.8528	26.8185	25.9906	27.5533	27.724	27.0893	0.270833	0.652271
Q9BR76	Coronin-1B	CORO1B	28.1706	28.2104	27.2584	27.8798	27.4114	28.3974	28.6377	28.1488	0.269033	0.610259
Q9BUL8	Programmed cell death protein 10	PDCD10	23.9621	25.9614	26.3781	25.4339	26.4883	25.8378	24.7751	25.7004	0.266533	0.781243
Q9H6F5	Coiled-coil domain-containing protein 86	CCDC86	23.6767	23.3483	24.566	23.8637	25.1434	23.444	23.7985	24.1286	0.264967	0.696848
P52815	39S ribosomal protein L12, mitochondrial	MRPL12	27.7239	27.0601	27.6018	27.4619	29.329	27.0555	26.7934	27.726	0.264033	0.766456
P19623	Spermidine synthase	SRM	27.76	28.4683	27.7793	28.0025	26.99	28.7552	29.0504	28.2652	0.262667	0.720565
O43681	ATPase ASNA1	ASNA1	27.0151	27.0601	27.0972	27.0575	25.8852	27.9705	28.104	27.3199	0.262433	0.733515
P31949	Protein S100-A11	S100A11	29.2458	31.0831	30.0527	30.1272	30.7974	30.6072	29.7535	30.386	0.258833	0.698254
Q14203	Dynactin subunit 1	DCTN1	27.4334	27.9762	27.7428	27.7175	27.0804	28.5801	28.2672	27.9759	0.258433	0.621016
Q14204	Cytoplasmic dynein 1 heavy chain 1	DYNC1H1	31.3948	31.7249	31.5735	31.5644	30.5999	32.6047	32.2462	31.8169	0.252533	0.706661
O75531	Barrier-to-autointegration factor	BANF1	27.4661	27.9555	27.5701	27.6639	28.8023	27.8776	27.0647	27.9149	0.250967	0.656719
P04075	Fructose-bisphosphate aldolase A	ALDOA	33.4856	33.2739	32.9408	33.2334	32.5437	34.1202	33.7764	33.4801	0.246667	0.650289
P07339	Cathepsin D	CTSD	31.6444	31.3041	30.8314	31.26	31.0828	31.6836	31.7519	31.5061	0.246133	0.481376
Q63ZY3	KN motif and ankyrin repeat domain-containing protein 2	KANK2	24.6933	24.4694	25.093	24.7519	25.2343	24.8673	24.8714	24.991	0.2391	0.336743
P24539	ATP synthase F(0) complex subunit B1, mitochondrial	ATP5F1	27.4472	28.144	27.6294	27.7402	25.759	28.8896	29.2792	27.9759	0.235733	0.845416
O95169	NADH dehydrogenase [ubiquinone] 1 beta subcomplex subunit 8, mitochondrial	NDUFB8	26.043	24.8382	25.0299	25.3037	26.3867	25.305	24.9207	25.5375	0.233767	0.70585
P37802	Transgelin-2	TAGLN2	30.0006	31.0215	30.1199	30.3807	32.2234	29.7539	29.8435	30.6069	0.226267	0.80775
Q15631	Translin	TSN	26.6486	28.7919	27.3582	27.5996	25.9334	28.8802	28.6602	27.8246	0.225033	0.852917
P22307	Non-specific lipid-transfer protein	SCP2	26.1816	27.1228	27.7205	27.0083	27.7239	26.4027	27.5725	27.233	0.224733	0.732185
P33176	Kinesin-1 heavy chain	KIF5B	28.698	29.0965	28.1169	28.6371	28.4119	29.0903	29.0751	28.8591	0.221967	0.572728
O95571	Persulfide dioxygenase ETHE1, mitochondrial	ETHE1	26.517	27.623	26.4695	26.8698	26.4099	27.2387	27.6001	27.0829	0.213067	0.700768
P28074	Proteasome subunit beta type-5	PSMB5	27.7205	27.5345	26.3601	27.205	25.3679	28.6733	28.1977	27.413	0.207933	0.861279
P35268	60S ribosomal protein L22	RPL22	29.2144	28.6851	29.4438	29.1144	29.6153	29.1548	29.1918	29.3206	0.2062	0.485886
Q9BXV9	Uncharacterized protein C14orf142	C14orf142	24.4628	24.3426	23.1246	23.9767	24.4782	25.0005	23.0615	24.1801	0.2034	0.791544
O00231	26S proteasome non-ATPase regulatory subunit 11	PSMD11	29.8099	30.4737	29.9093	30.0643	29.5387	30.6729	30.585	30.2655	0.201233	0.656012
P40939	Trifunctional enzyme subunit alpha, mitochondrial	HADHA	29.3934	29.3029	29.9484	29.5482	28.3533	30.6196	30.2734	29.7488	0.200533	0.797999
P00558	Phosphoglycerate kinase 1	PGK1	32.5444	32.8211	31.9618	32.4424	32.1288	33.0396	32.7576	32.642	0.199567	0.617885
O43290	U4/U6.U5 tri-snRNP-associated protein 1	SART1	25.1069	25.5543	25.3873	25.3495	26.7717	24.8029	25.0699	25.5482	0.198667	0.768362
P11177	Pyruvate dehydrogenase E1 component subunit beta, mitochondrial	PDHB	27.394	27.9184	28.3199	27.8774	27.5228	28.0367	28.6637	28.0744	0.196967	0.667188
Q9UNZ2	NSFL1 cofactor p47	NSFL1C	27.0392	27.5739	26.7281	27.1137	27.7709	27.241	26.9176	27.3098	0.1961	0.605696
P23526	Adenosylhomocysteinase	AHCY	29.2718	29.4263	28.8445	29.1809	28.4858	29.5978	30.0428	29.3755	0.1946	0.714072
Q9NS69	Mitochondrial import receptor subunit TOM22 homolog	TOMM22	27.7062	25.4045	27.2065	26.7724	25.9311	27.5598	27.3953	26.9621	0.189667	0.838059
P20340	Ras-related protein Rab-6A	RAB6A	28.9068	28.1404	28.4972	28.5148	28.0061	28.9629	29.1398	28.7029	0.188133	0.674509
Q9NX63	MICOS complex subunit MIC19	CHCHD3	26.5435	26.4788	27.3464	26.7896	28.0136	26.9385	25.9669	26.973	0.183433	0.792908
O00170	AH receptor-interacting protein	AIP	27.0994	26.6105	26.036	26.582	26.6588	26.7832	26.8525	26.7648	0.182867	0.589839
P61254	60S ribosomal protein L26	RPL26	28.8833	27.4927	28.7298	28.3686	27.7295	28.6336	29.284	28.549	0.180433	0.788798
P61981	14-3-3 protein gamma	YWHAG	31.0237	29.4594	28.9211	29.8014	29.9585	30.0308	29.9513	29.9802	0.1788	0.790996
O75489	NADH dehydrogenase [ubiquinone] iron-sulfur protein 3, mitochondrial	NDUFS3	27.1034	27.0542	27.5971	27.2516	27.0619	27.625	27.5904	27.4258	0.1742	0.526636
O95433	Activator of 90 kDa heat shock protein ATPase homolog 1	AHSA1	27.5114	28.9296	28.2061	28.2157	28.2772	28.6654	28.2169	28.3865	0.1708	0.713293
Q96I99	Succinyl-CoA ligase [GDP-forming] subunit beta, mitochondrial	SUCLG2	27.8187	27.6877	27.5657	27.6907	26.8361	27.9508	28.7826	27.8565	0.1658	0.785092
P10644	cAMP-dependent protein kinase type I-alpha regulatory subunit	PRKAR1A	28.2793	28.1567	28.187	28.2077	27.4994	28.5713	29.0218	28.3642	0.1565	0.747152
P61019	Ras-related protein Rab-2A	RAB2A	27.3048	28.039	28.6238	27.9892	27.0325	29.0336	28.3684	28.1448	0.155633	0.835241
P30043	Flavin reductase (NADPH)	BLVRB	29.0225	29.4922	28.8012	29.1053	28.1969	30.0871	29.4942	29.2594	0.1541	0.80816
Q9H299	SH3 domain-binding glutamic acid-rich-like protein 3	SH3BGRL3	28.777	29.3314	28.5058	28.8714	30.1806	28.7997	28.0929	29.0244	0.153	0.827913
P43034	Platelet-activating factor acetylhydrolase IB subunit alpha	PAFAH1B1	25.5912	26.6919	25.7996	26.0276	26.1303	26.2371	26.1718	26.1797	0.152167	0.676769
P07195	L-lactate dehydrogenase B chain	LDHB	30.5352	31.6325	30.9468	31.0382	31.0406	31.3511	31.1704	31.1874	0.1492	0.676835
Q9UNK0	Syntaxin-8	STX8	23.0197	23.6008	25.2405	23.9537	24.2787	24.0105	24.0189	24.1027	0.149033	0.835045
P55084	Trifunctional enzyme subunit beta, mitochondrial	HADHB	28.5018	28.3908	29.2176	28.7034	28.0422	29.2831	29.2275	28.8509	0.147533	0.774141
P06576	ATP synthase subunit beta, mitochondrial	ATP5B	32.5757	32.2206	32.4297	32.4087	31.9666	33.0527	32.643	32.5541	0.145433	0.684852
P62258	14-3-3 protein epsilon	YWHAE	30.9287	31.0861	30.6124	30.8757	31.8368	30.6783	30.5479	31.021	0.145267	0.753933
P09936	Ubiquitin carboxyl-terminal hydrolase isozyme L1	UCHL1	32.6508	32.3291	31.1301	32.0367	32.8917	31.8982	31.7321	32.174	0.137333	0.82665
P35579	Myosin-9	MYH9	32.292	33.5909	32.7506	32.8778	33.1547	33.1554	32.7225	33.0109	0.133033	0.760009
Q14254	Flotillin-2	FLOT2	27.0942	26.6574	26.7718	26.8411	26.8897	27.4217	26.6078	26.9731	0.131933	0.653131
O43617	Trafficking protein particle complex subunit 3	TRAPPC3	25.4842	26.0982	25.5446	25.709	24.3333	26.48	26.707	25.8401	0.1311	0.874849
P14314	Glucosidase 2 subunit beta	PRKCSH	29.8094	29.5296	29.0493	29.4628	30.4208	28.7652	29.5655	29.5838	0.121067	0.829583
P53396	ATP-citrate synthase	ACLY	30.2149	31.4181	30.5382	30.7237	29.9227	31.219	31.3924	30.8447	0.120967	0.846731
Q96A49	Synapse-associated protein 1	SYAP1	25.0469	25.7217	25.8001	25.5229	25.9974	25.768	25.1643	25.6432	0.120333	0.744689
P0DP25	Calmodulin-3	CALM3	27.2312	29.1598	29.6084	28.6665	31.0388	27.6375	27.6815	28.7859	0.119467	0.933341
Q99961	Endophilin-A2	SH3GL1	26.5287	26.4457	26.2634	26.4126	27.8778	26.6765	25.0329	26.5291	0.116467	0.894971
P61513	60S ribosomal protein L37a	RPL37A	25.707	23.9988	26.6889	25.4649	25.3144	25.2021	26.2179	25.5781	0.113233	0.900359
P11586	C-1-tetrahydrofolate synthase, cytoplasmic	MTHFD1	29.8007	29.9131	29.1712	29.6283	28.7069	30.37	30.1435	29.7401	0.1118	0.853965
Q96JB5	CDK5 regulatory subunit-associated protein 3	CDK5RAP3	24.9309	25.4824	25.7015	25.3716	25.8804	25.3836	25.1801	25.4814	0.109767	0.740783
Q92597	Protein NDRG1	NDRG1	26.668	27.8564	26.7456	27.09	27.833	26.6576	27.1047	27.1984	0.108433	0.843368
Q07954	Prolow-density lipoprotein receptor-related protein 1	LRP1	28.5169	27.0737	28.2801	27.9569	25.4936	29.4228	29.2777	28.0647	0.1078	0.940701
P61604	10 kDa heat shock protein, mitochondrial	HSPE1	31.5358	31.1141	30.6814	31.1104	31.4128	30.8985	31.3313	31.2142	0.103767	0.741758
Q14677	Clathrin interactor 1	CLINT1	25.7113	25.6465	25.9428	25.7669	27.4676	25.722	24.406	25.8652	0.0983333	0.91746
P11441	Ubiquitin-like protein 4A	UBL4A	24.7873	25.0178	24.393	24.7327	25.4068	24.3023	24.7796	24.8296	0.0968667	0.805476
P17676	CCAAT/enhancer-binding protein beta	CEBPB	24.5324	24.1511	24.966	24.5498	24.9508	24.3502	24.6384	24.6465	0.0966333	0.757611
Q01082	Spectrin beta chain, non-erythrocytic 1	SPTBN1	29.1652	29.6881	29.8268	29.56	29.9816	29.6411	29.345	29.6559	0.0958667	0.742977
Q01813	ATP-dependent 6-phosphofructokinase, platelet type	PFKP	28.894	29.7663	28.8955	29.1853	28.0424	29.8722	29.9249	29.2798	0.0945667	0.896674
P22392	Nucleoside diphosphate kinase B	NME2	31.1058	31.7491	30.7819	31.2123	31.2891	31.2013	31.4283	31.3062	0.0939667	0.763575
P48449	Lanosterol synthase	LSS	26.9725	27.9182	27.5402	27.477	26.93	27.8324	27.9456	27.5693	0.0923667	0.837771
P04406	Glyceraldehyde-3-phosphate dehydrogenase	GAPDH	35.0465	34.3296	34.1911	34.5224	33.44	35.1989	35.1955	34.6115	0.0890667	0.896513
Q6Y7W6	PERQ amino acid-rich with GYF domain-containing protein 2	GIGYF2	26.2021	25.7605	25.464	25.8089	26.1129	26.0119	25.5658	25.8969	0.088	0.762889
P17987	T-complex protein 1 subunit alpha	TCP1	29.842	29.9168	29.6636	29.8075	29.1502	30.3281	30.2059	29.8947	0.0872667	0.830243
P09525	Annexin A4	ANXA4	28.7219	28.7216	29.1865	28.8767	28.3918	29.3864	29.0988	28.959	0.0823333	0.817236
P53990	IST1 homolog	IST1	25.1897	25.0572	24.6213	24.9561	25.8533	24.9595	24.2797	25.0308	0.0747667	0.885403
O60763	General vesicular transport factor p115	USO1	28.4829	28.6193	28.1268	28.4097	26.7323	30.0725	28.6457	28.4835	0.0738333	0.943487
Q9HB07	UPF0160 protein MYG1, mitochondrial	C12orf10	27.2695	26.191	25.7186	26.393	24.6433	27.2106	27.542	26.4653	0.0722667	0.947154
P62826	GTP-binding nuclear protein Ran	RAN	30.7177	31.0704	29.9613	30.5831	30.6131	31.0337	30.3158	30.6542	0.0710667	0.863519
P50416	Carnitine O-palmitoyltransferase 1, liver isoform	CPT1A	26.9615	24.9894	26.6189	26.1899	24.5378	26.8525	27.3903	26.2602	0.0702667	0.950597
Q13217	DnaJ homolog subfamily C member 3	DNAJC3	26.8092	27.2653	27.2044	27.093	26.4628	27.4	27.6142	27.159	0.0660333	0.870941
P06396	Gelsolin	GSN	29.2239	29.9263	28.605	29.2517	29.1157	29.3921	29.4428	29.3169	0.0651333	0.877019
P09972	Fructose-bisphosphate aldolase C	ALDOC	28.2005	28.876	28.5722	28.5496	28.1558	28.8054	28.8823	28.6145	0.0649333	0.840313
P60709	Actin, cytoplasmic 1	ACTB	35.1905	34.8637	35.0184	35.0242	34.6562	35.2851	35.3027	35.0813	0.0571333	0.818084
O95182	NADH dehydrogenase [ubiquinone] 1 alpha subcomplex subunit 7	NDUFA7	24.8849	24.5432	24.0604	24.4962	25.1057	24.2	24.3485	24.5514	0.0552333	0.888133
Q01844	RNA-binding protein EWS	EWSR1	24.9382	25.94	25.6437	25.5073	26.9021	25.0041	24.7735	25.5599	0.0526	0.946525
Q9UK41	Vacuolar protein sorting-associated protein 28 homolog	VPS28	25.2507	24.2367	24.3823	24.6232	25.561	24.2224	24.2388	24.6741	0.0508333	0.930155
O00410	Importin-5	IPO5	28.537	29.9705	29.5749	29.3608	27.5431	30.4712	30.2016	29.4053	0.0445	0.96753
Q99816	Tumor susceptibility gene 101 protein	TSG101	25.2083	26.816	27.0442	26.3562	25.9771	26.2658	26.9524	26.3984	0.0422667	0.950978
Q04323	UBX domain-containing protein 1	UBXN1	27.2114	27.1576	25.7771	26.7154	27.7383	26.2119	26.3194	26.7565	0.0411667	0.954623
O43242	26S proteasome non-ATPase regulatory subunit 3	PSMD3	27.0809	28.7041	28.4589	28.0813	27.3129	28.6764	28.3772	28.1222	0.0408667	0.9531
P38606	V-type proton ATPase catalytic subunit A	ATP6V1A	28.9655	28.6315	28.1828	28.5933	26.8473	29.6985	29.3562	28.634	0.0407333	0.967056
Q92743	Serine protease HTRA1	HTRA1	25.4497	26.7362	27.5638	26.5832	25.8855	26.9039	27.0814	26.6236	0.0403667	0.957927
Q9H3U1	Protein unc-45 homolog A	UNC45A	26.306	25.8266	25.7542	25.9623	24.0234	26.8992	27.0843	26.0023	0.0400333	0.970161
Q9H6Z4	Ran-binding protein 3	RANBP3	25.577	24.6022	24.0214	24.7335	24.886	24.6751	24.753	24.7714	0.0378333	0.938133
P05198	Eukaryotic translation initiation factor 2 subunit 1	EIF2S1	30.113	29.0652	29.0695	29.4159	28.3736	30.2106	29.771	29.4517	0.0358333	0.958955
Q6IAA8	Ragulator complex protein LAMTOR1	LAMTOR1	26.8888	26.9212	28.1166	27.3089	27.7398	28.0597	26.2175	27.339	0.0301333	0.9676
P21281	V-type proton ATPase subunit B, brain isoform	ATP6V1B2	29.2936	28.391	27.9073	28.5306	26.4356	29.6539	29.592	28.5605	0.0298667	0.980312
Q9Y2Q3	Glutathione S-transferase kappa 1	GSTK1	27.5083	28.3726	27.7646	27.8818	27.4708	28.3877	27.8729	27.9105	0.0286333	0.941862
O60271	C-Jun-amino-terminal kinase-interacting protein 4	SPAG9	27.1084	27.4961	26.3059	26.9701	26.6657	27.3712	26.9495	26.9955	0.0253333	0.953239
Q9Y5X3	Sorting nexin-5	SNX5	26.3241	27.1043	26.9031	26.7772	27.5405	26.7227	26.1434	26.8022	0.0250333	0.959898
P18669	Phosphoglycerate mutase 1	PGAM1	31.037	30.9106	30.2842	30.7439	29.8134	30.987	31.5057	30.7687	0.0247667	0.966366
Q7L1Q6	Basic leucine zipper and W2 domain-containing protein 1	BZW1	24.6171	27.6338	27.2763	26.5091	27.2087	26.0925	26.2909	26.5307	0.0216333	0.983966
P11021	78 kDa glucose-regulated protein	HSPA5	34.5574	33.6196	34.3095	34.1622	33.6527	34.6337	34.2579	34.1814	0.0192667	0.963935
O95336	6-phosphogluconolactonase	PGLS	29.5709	28.7867	27.9965	28.7847	27.7338	29.3434	29.3257	28.801	0.0162667	0.982596
Q9NVI7	ATPase family AAA domain-containing protein 3A	ATAD3A	28.9834	28.695	29.6022	29.0935	28.4421	29.4327	29.4522	29.109	0.0154667	0.972879
Q13057	Bifunctional coenzyme A synthase	COASY	25.5478	25.7743	25.6911	25.6711	25.2312	26.3131	25.5045	25.6829	0.0118667	0.973158
P63000	Ras-related C3 botulinum toxin substrate 1	RAC1	29.307	28.2006	28.5145	28.674	27.6113	28.6965	29.7497	28.6858	0.0118	0.987351
P35269	General transcription factor IIF subunit 1	GTF2F1	25.5782	25.7212	24.722	25.3405	25.6354	24.84	25.5812	25.3522	0.0117333	0.978218
P07900	Heat shock protein HSP 90-alpha	HSP90AA1	32.4398	33.5897	33.2538	33.0944	32.5681	33.4546	33.2949	33.1059	0.0114333	0.98038
Q01433	AMP deaminase 2	AMPD2	25.6308	26.2368	25.8896	25.9191	26.3692	25.1754	26.2432	25.9293	0.0102	0.981674
P35244	Replication protein A 14 kDa subunit	RPA3	26.4126	26.5929	25.701	26.2355	26.5395	26.0386	26.1542	26.2441	0.0086	0.9793
P33121	Long-chain-fatty-acid--CoA ligase 1	ACSL1	26.4445	27.0981	26.7612	26.7679	24.0641	28.0648	28.1998	26.7762	0.0083	0.995455
P39019	40S ribosomal protein S19	RPS19	30.198	30.0514	31.0088	30.4194	30.7238	30.4068	30.1392	30.4233	0.00386667	0.991529
P80723	Brain acid soluble protein 1	BASP1	28.5963	27.1791	28.537	28.1041	29.7601	27.565	26.994	28.1064	0.00223333	0.998259
Q9GZU8	Protein FAM192A	FAM192A	23.7297	23.9748	22.946	23.5502	24.2767	22.4091	23.967	23.5509	0.000766667	0.999123
P02794	Ferritin heavy chain	FTH1	26.5119	27.5519	27.1743	27.0794	27.9166	26.8029	26.5154	27.0783	-0.00106667	0.998474
P15586	N-acetylglucosamine-6-sulfatase	GNS	27.4122	27.0446	26.8496	27.1021	27.4416	26.7233	27.1382	27.101	-0.0011	0.996894
Q7L5N1	COP9 signalosome complex subunit 6	COPS6	25.5812	27.1152	26.0144	26.2369	25.1299	27.1179	26.4459	26.2312	-0.0057	0.994232
Q15836	Vesicle-associated membrane protein 3	VAMP3	26.2135	25.8744	26.9888	26.3589	27.8761	25.9258	25.2573	26.3531	-0.00583333	0.994865
Q9UBI6	Guanine nucleotide-binding protein G(I)/G(S)/G(O) subunit gamma-12	GNG12	24.4447	26.3934	27.2109	26.0163	25.9252	26.1892	25.9131	26.0092	-0.00716667	0.993488
P54577	Tyrosine--tRNA ligase, cytoplasmic	YARS	29.5288	29.3462	28.8018	29.2256	28.7388	29.6188	29.297	29.2182	-0.0074	0.983547
P14854	Cytochrome c oxidase subunit 6B1	COX6B1	27.9276	27.6817	28.1034	27.9042	28.1201	27.3988	28.1609	27.8933	-0.0109667	0.970217
P14868	Aspartate--tRNA ligase, cytoplasmic	DARS	28.9032	28.7635	28.4251	28.6973	27.8393	28.9043	29.3088	28.6841	-0.0131333	0.978622
Q14978	Nucleolar and coiled-body phosphoprotein 1	NOLC1	27.2407	26.0877	25.4593	26.2626	25.9161	26.9465	25.8825	26.2484	-0.0142	0.983036
P51149	Ras-related protein Rab-7a	RAB7A	29.0869	29.8004	30.5181	29.8018	29.0558	29.958	30.3359	29.7832	-0.0185667	0.97519
Q6UN15	Pre-mRNA 3-end-processing factor FIP1	FIP1L1	25.4819	25.576	25.4341	25.4973	27.3241	24.7718	24.3333	25.4764	-0.0209333	0.983182
Q9C0E8	Protein lunapark	LNP	24.7484	23.7504	23.8425	24.1138	24.2536	23.698	24.3149	24.0888	-0.0249333	0.95005
Q96B97	SH3 domain-containing kinase-binding protein 1	SH3KBP1	25.411	24.8668	24.5649	24.9476	27.3364	24.1077	23.2968	24.9136	-0.0339333	0.979779
Q15907	Ras-related protein Rab-11B	RAB11B	27.5686	28.8521	29.5067	28.6425	28.8383	28.8594	28.1278	28.6085	-0.0339667	0.958798
P61158	Actin-related protein 3	ACTR3	29.4307	30.0354	29.5105	29.6589	28.9811	29.928	29.965	29.6247	-0.0341667	0.931546
P36405	ADP-ribosylation factor-like protein 3	ARL3	24.7458	27.0995	26.4775	26.1076	25.3099	26.7919	26.1179	26.0732	-0.0343667	0.968741
O60220	Mitochondrial import inner membrane translocase subunit Tim8 A	TIMM8A	27.2773	26.6698	27.3967	27.1146	27.8667	26.9319	26.4147	27.0711	-0.0435	0.932262
Q13404	Ubiquitin-conjugating enzyme E2 variant 1	UBE2V1	27.2415	27.3566	26.571	27.0564	27.4422	26.517	27.0602	27.0065	-0.0499	0.897415
P09012	U1 small nuclear ribonucleoprotein A	SNRPA	27.14	25.7887	26.9729	26.6339	27.061	25.9032	26.7759	26.58	-0.0538333	0.926701
P60900	Proteasome subunit alpha type-6	PSMA6	29.3807	29.2434	28.7411	29.1217	28.7095	29.1801	29.3096	29.0664	-0.0553333	0.845672
Q99426	Tubulin-folding cofactor B	TBCB	25.4283	27.2985	26.5068	26.4112	27.1013	25.9312	26.03	26.3542	-0.0570333	0.93518
P13639	Elongation factor 2	EEF2	32.0575	32.8369	32.297	32.3971	31.84	32.5991	32.5704	32.3365	-0.0606333	0.866687
Q9NVA2	Septin-11	SEPT11	28.997	28.0215	27.4061	28.1415	27.3817	28.1504	28.7033	28.0785	-0.0630667	0.921495
P26641	Elongation factor 1-gamma	EEF1G	30.6177	30.9796	30.9129	30.8367	29.48	31.2632	31.5775	30.7736	-0.0631667	0.928627
P26583	High mobility group protein B2	HMGB2	26.2131	25.1491	25.5935	25.6519	26.5016	24.6521	25.6057	25.5865	-0.0654333	0.920612
O75131	Copine-3	CPNE3	26.0267	27.9155	28.6025	27.5149	25.9328	28.1493	28.2616	27.4479	-0.067	0.95354
P62942	Peptidyl-prolyl cis-trans isomerase FKBP1A	FKBP1A	26.2083	27.8974	26.6355	26.9137	28.6325	26.3	25.6056	26.846	-0.0677	0.951523
O75947	ATP synthase subunit d, mitochondrial	ATP5H	28.8625	27.7582	28.4585	28.3597	29.1292	27.8503	27.8933	28.2909	-0.0688	0.902808
Q14152	Eukaryotic translation initiation factor 3 subunit A	EIF3A	29.4739	29.7599	29.5634	29.5991	29.0842	29.8751	29.6288	29.5294	-0.0697	0.792985
P41091	Eukaryotic translation initiation factor 2 subunit 3	EIF2S3	29.868	29.1735	28.9685	29.3367	27.4288	30.4315	29.9194	29.2599	-0.0767667	0.940509
Q04837	Single-stranded DNA-binding protein, mitochondrial	SSBP1	25.5284	28.4012	28.6742	27.5346	29.1073	26.1368	27.1258	27.4566	-0.0779667	0.956142
P14550	Alcohol dehydrogenase [NADP(+)]	AKR1A1	29.8731	29.6203	28.1322	29.2085	28.0666	29.5327	29.7864	29.1286	-0.0799667	0.921581
P52788	Spermine synthase	SMS	27.1667	28.2084	27.0011	27.4587	27.1637	27.5909	27.3792	27.3779	-0.0808	0.84884
P29218	Inositol monophosphatase 1	IMPA1	27.0341	26.6952	25.9731	26.5675	25.9024	26.916	26.6413	26.4866	-0.0809	0.861609
O60488	Long-chain-fatty-acid--CoA ligase 4	ACSL4	25.9156	27.7421	27.3567	27.0048	25.0172	28.0856	27.6662	26.923	-0.0818	0.944782
Q9Y277	Voltage-dependent anion-selective channel protein 3	VDAC3	26.9784	27.3753	28.3009	27.5515	26.9761	27.8316	27.5952	27.4676	-0.0839	0.866302
Q27J81	Inverted formin-2	INF2	25.785	27.3149	27.7729	26.9576	25.3995	27.631	27.5827	26.8711	-0.0865333	0.931813
P54920	Alpha-soluble NSF attachment protein	NAPA	27.8622	28.8909	29.3905	28.7145	27.8137	29.1608	28.9017	28.6254	-0.0891333	0.890986
Q86UE4	Protein LYRIC	MTDH	26.766	26.6078	27.5012	26.9583	28.3668	26.418	25.8221	26.869	-0.0893667	0.918089
Q86V81	THO complex subunit 4	ALYREF	28.9411	27.734	28.382	28.3524	28.7075	27.7192	28.361	28.2626	-0.0898	0.852618
O14763	Tumor necrosis factor receptor superfamily member 10B	TNFRSF10B	26.1557	23.8885	24.7262	24.9235	24.4266	25.5549	24.4938	24.8251	-0.0983667	0.902763
P84077	ADP-ribosylation factor 1	ARF1	27.1826	30.307	30.2902	29.2599	28.4023	29.9234	29.1474	29.1577	-0.102233	0.932123
P60983	Glia maturation factor beta	GMFB	23.0723	26.0406	25.091	24.7346	26.6462	23.3744	23.8725	24.631	-0.1036	0.942188
Q13439	Golgin subfamily A member 4	GOLGA4	23.2489	23.6981	25.666	24.2043	24.6801	24.3768	23.2445	24.1005	-0.103867	0.909824
O14662	Syntaxin-16	STX16	23.9233	24.6595	24.6762	24.4197	24.2912	24.6582	23.9813	24.3102	-0.109433	0.746603
Q9BUR5	Apolipoprotein O	APOO	25.1657	24.4357	24.4893	24.6969	24.0628	24.7558	24.9415	24.5867	-0.1102	0.772305
P40121	Macrophage-capping protein	CAPG	28.8835	29.3102	28.4646	28.8861	28.5276	28.6986	29.1	28.7754	-0.1107	0.72849
P06132	Uroporphyrinogen decarboxylase	UROD	27.778	28.1458	26.7993	27.5744	25.7581	28.7707	27.8583	27.4624	-0.112	0.914365
O60869	Endothelial differentiation-related factor 1	EDF1	26.5792	26.0255	25.6512	26.0853	27.353	25.2253	25.3308	25.9697	-0.1156	0.883887
P47756	F-actin-capping protein subunit beta	CAPZB	27.8145	29.1291	28.0774	28.3403	28.5599	28.2541	27.8595	28.2245	-0.115833	0.809517
P16949	Stathmin	STMN1	27.4939	27.9545	27.1208	27.5231	29.08	26.7347	26.3951	27.4033	-0.1198	0.898042
Q99733	Nucleosome assembly protein 1-like 4	NAP1L4	28.1627	28.7932	28.2047	28.3869	28.2564	28.2316	28.309	28.2657	-0.1212	0.585821
P51858	Hepatoma-derived growth factor	HDGF	28.2332	28.3697	27.9807	28.1945	28.8688	27.7135	27.6352	28.0725	-0.122033	0.783217
P00403	Cytochrome c oxidase subunit 2	MT-CO2	28.5802	28.1341	29.1156	28.61	27.45	29.5342	28.4608	28.4817	-0.1283	0.856472
Q9NXV6	CDKN2A-interacting protein	CDKN2AIP	23.7475	24.0427	23.1505	23.6469	23.6661	23.1539	23.7099	23.51	-0.136933	0.688365
P62877	E3 ubiquitin-protein ligase RBX1	RBX1	24.7662	24.4056	24.2222	24.4647	24.7087	24.0503	24.2228	24.3273	-0.1374	0.61692
Q3LXA3	Bifunctional ATP-dependent dihydroxyacetone kinase/FAD-AMP lyase (cyclizing)	DAK	26.5355	25.6137	24.4874	25.5455	23.6096	26.0472	26.5642	25.407	-0.138533	0.904701
P55735	Protein SEC13 homolog	SEC13	27.1752	27.0542	27.1891	27.1395	26.5304	26.9387	27.5139	26.9943	-0.145167	0.64125
P55060	Exportin-2	CSE1L	29.0927	31.4137	30.1774	30.2279	28.6589	31.0379	30.5497	30.0822	-0.145767	0.889829
P50213	Isocitrate dehydrogenase [NAD] subunit alpha, mitochondrial	IDH3A	27.3092	27.8795	27.4913	27.56	27.1667	27.7695	27.2987	27.4116	-0.148367	0.582628
O14908	PDZ domain-containing protein GIPC1	GIPC1	24.4782	26.0394	25.8605	25.4594	26.2346	24.3892	25.3084	25.3107	-0.148633	0.847787
Q9Y6H1	Coiled-coil-helix-coiled-coil-helix domain-containing protein 2	CHCHD2	27.1139	26.7369	26.8708	26.9072	27.9693	25.5293	26.7764	26.7583	-0.148867	0.844817
Q99832	T-complex protein 1 subunit eta	CCT7	29.951	30.3119	29.6829	29.9819	28.9644	30.2629	30.2684	29.8319	-0.150033	0.765765
P46937	Transcriptional coactivator YAP1	YAP1	25.2065	24.6378	24.6666	24.837	27.0066	23.7992	23.2197	24.6752	-0.1618	0.898593
P46060	Ran GTPase-activating protein 1	RANGAP1	28.1792	28.0974	27.6219	27.9662	27.8612	27.6977	27.8422	27.8004	-0.1658	0.41208
P46779	60S ribosomal protein L28	RPL28	28.3842	27.7093	28.2556	28.1164	27.8419	28.2402	27.7652	27.9491	-0.167267	0.546064
Q08378	Golgin subfamily A member 3	GOLGA3	26.3876	26.6553	26.6802	26.5744	26.5828	26.4466	26.1909	26.4068	-0.1676	0.321349
P20042	Eukaryotic translation initiation factor 2 subunit 2	EIF2S2	27.4576	28.624	28.2207	28.1008	28.4883	27.1575	28.1277	27.9245	-0.176267	0.753615
Q92945	Far upstream element-binding protein 2	KHSRP	29.8738	29.8767	29.546	29.7655	29.4631	29.545	29.755	29.5877	-0.1778	0.272957
E9PAV3	Nascent polypeptide-associated complex subunit alpha, muscle-specific form	NACA	26.8134	28.9057	28.1092	27.9428	29.2639	27.0641	26.9548	27.7609	-0.181833	0.860175
O43592	Exportin-T	XPOT	26.2545	27.8924	26.8895	27.0121	24.909	28.231	27.3464	26.8288	-0.183333	0.875918
P26038	Moesin	MSN	30.9272	31.2527	31.2493	31.1431	30.9577	30.7968	31.1148	30.9564	-0.186633	0.258179
O75175	CCR4-NOT transcription complex subunit 3	CNOT3	25.4049	25.088	24.6908	25.0612	25.3598	24.5884	24.666	24.8714	-0.189833	0.585663
P30046	D-dopachrome decarboxylase	DDT	27.1954	28.7375	28.159	28.0306	27.0226	28.3648	28.1317	27.8397	-0.190933	0.770401
Q9HB71	Calcyclin-binding protein	CACYBP	27.5383	28.9939	28.8493	28.4605	27.656	28.3113	28.8392	28.2688	-0.191667	0.755921
O43324	Eukaryotic translation elongation factor 1 epsilon-1	EEF1E1	26.8628	24.5033	25.9393	25.7685	25.5344	25.6497	25.5463	25.5768	-0.191667	0.79421
P20618	Proteasome subunit beta type-1	PSMB1	29.2595	28.6102	27.4893	28.453	28.0783	28.6594	28.0438	28.2605	-0.1925	0.745858
P62269	40S ribosomal protein S18	RPS18	31.1893	28.7912	31.2327	30.4044	29.4168	30.4959	30.7192	30.2106	-0.193767	0.840306
Q92542	Nicastrin	NCSTN	24.6211	25.6427	25.8192	25.361	26.3436	23.5486	25.6061	25.1661	-0.1949	0.84189
Q16719	Kynureninase	KYNU	30.9443	29.6841	29.2186	29.949	27.7073	30.5497	31.0022	29.7531	-0.195933	0.873295
P07686	Beta-hexosaminidase subunit beta	HEXB	27.2115	27.038	27.0375	27.0957	26.1503	27.0218	27.5251	26.8991	-0.1966	0.653336
Q07021	Complement component 1 Q subcomponent-binding protein, mitochondrial	C1QBP	26.893	27.5589	28.7315	27.7278	28.1849	27.1354	27.2728	27.531	-0.196767	0.770497
Q9BVG4	Protein PBDC1	PBDC1	25.9686	25.7595	25.1568	25.6283	26.0404	25.1697	25.0823	25.4308	-0.1975	0.639911
P60228	Eukaryotic translation initiation factor 3 subunit E	EIF3E	27.4147	28.3349	28.3524	28.034	27.9281	27.8367	27.7307	27.8318	-0.202167	0.555815
P51970	NADH dehydrogenase [ubiquinone] 1 alpha subcomplex subunit 8	NDUFA8	27.6402	27.6581	28.4771	27.9251	28.7209	26.9109	27.5362	27.7227	-0.202467	0.752053
O15355	Protein phosphatase 1G	PPM1G	25.9718	26.7269	26.2016	26.3001	25.5452	26.3434	26.4032	26.0973	-0.202833	0.598895
P23368	NAD-dependent malic enzyme, mitochondrial	ME2	28.1499	27.2271	27.2574	27.5448	24.8061	28.5936	28.6229	27.3409	-0.203933	0.883217
P00367	Glutamate dehydrogenase 1, mitochondrial	GLUD1	29.4867	29.3572	29.753	29.5323	28.7221	29.6726	29.5788	29.3245	-0.2078	0.556289
P13489	Ribonuclease inhibitor	RNH1	31.516	30.8879	30.244	30.8826	29.2904	31.4286	31.2913	30.6701	-0.212533	0.799365
P35080	Profilin-2	PFN2	28.1426	27.3975	26.7789	27.4397	26.5188	27.0926	28.0633	27.2249	-0.214767	0.737985
Q5T8P6	RNA-binding protein 26	RBM26	23.917	24.0451	22.7755	23.5792	23.9657	22.9112	23.2132	23.3634	-0.215833	0.694484
O75822	Eukaryotic translation initiation factor 3 subunit J	EIF3J	26.6249	26.7884	26.7676	26.727	27.4341	25.905	26.1798	26.5063	-0.220667	0.665393
P16070	CD44 antigen	CD44	30.0448	29.4609	29.9854	29.8304	30.0897	29.2938	29.4363	29.6066	-0.223767	0.506902
Q9P0K7	Ankycorbin	RAI14	24.9859	27.8	27.0905	26.6255	26.652	26.9006	25.6485	26.4004	-0.2251	0.8202
Q9HC38	Glyoxalase domain-containing protein 4	GLOD4	27.5242	27.7087	26.7506	27.3278	27.4762	26.9328	26.8865	27.0985	-0.229333	0.547273
P68032	Actin, alpha cardiac muscle 1	ACTC1	30.5187	30.756	30.9614	30.7454	31.2115	30.5299	29.7945	30.512	-0.2334	0.615052
Q12792	Twinfilin-1	TWF1	26.9062	27.6289	27.3461	27.2937	27.2203	26.7613	27.1988	27.0601	-0.2336	0.416478
Q96PK6	RNA-binding protein 14	RBM14	28.335	26.7448	26.9972	27.359	27.4113	27.0171	26.9203	27.1162	-0.242767	0.662372
O14828	Secretory carrier-associated membrane protein 3	SCAMP3	26.8435	26.3316	27.2638	26.813	25.3675	27.2428	27.0852	26.5652	-0.2478	0.725706
O00541	Pescadillo homolog	PES1	26.3187	25.7916	26.0044	26.0382	24.8053	26.0608	26.5012	25.7891	-0.249133	0.663158
Q5ZPR3	CD276 antigen	CD276	25.7855	25.4236	25.7694	25.6595	24.5633	26.6619	25.0044	25.4099	-0.249633	0.720341
P04899	Guanine nucleotide-binding protein G(i) subunit alpha-2	GNAI2	28.8531	28.4686	30.1599	29.1605	27.1305	29.7125	29.8714	28.9048	-0.255733	0.81531
P24534	Elongation factor 1-beta	EEF1B2	29.2332	29.5816	29.5507	29.4552	30.8373	28.3174	28.4432	29.1993	-0.255867	0.772558
Q9NX40	OCIA domain-containing protein 1	OCIAD1	26.848	26.5263	27.5746	26.983	27.2407	26.9553	25.9832	26.7264	-0.256567	0.628849
P41252	Isoleucine--tRNA ligase, cytoplasmic	IARS	28.6389	29.5704	28.902	29.0371	27.2054	29.4909	29.6451	28.7805	-0.256633	0.774203
P62851	40S ribosomal protein S25	RPS25	28.9132	30.094	31.1784	30.0619	30.2022	29.4227	29.788	29.8043	-0.257567	0.728537
Q9UNF0	Protein kinase C and casein kinase substrate in neurons protein 2	PACSIN2	26.8513	26.4246	26.6471	26.641	26.5422	26.2417	26.3651	26.383	-0.258	0.162607
P60903	Protein S100-A10	S100A10	28.1671	29.6649	30.7469	29.5263	30.3222	28.6091	28.8665	29.2659	-0.260367	0.79091
O75083	WD repeat-containing protein 1	WDR1	30.084	30.6389	29.8879	30.2036	28.7277	30.5512	30.5464	29.9418	-0.261833	0.706563
Q9BWM7	Sideroflexin-3	SFXN3	28.4896	27.6234	28.3852	28.1661	25.7743	28.7542	29.1834	27.904	-0.2621	0.82435
P06733	Alpha-enolase	ENO1	34.8606	34.2691	33.7841	34.3046	33.4036	34.3959	34.3197	34.0397	-0.264867	0.58421
P50395	Rab GDP dissociation inhibitor beta	GDI2	30.043	30.6125	29.7886	30.148	27.3122	31.1605	31.1738	29.8822	-0.265867	0.848837
Q9NYL9	Tropomodulin-3	TMOD3	26.429	27.1114	26.5125	26.6843	26.9742	26.7881	25.4908	26.4177	-0.2666	0.631146
Q6NYC8	Phostensin	PPP1R18	27.1252	27.3685	27.0546	27.1828	28.1635	26.5848	25.9943	26.9142	-0.268567	0.702557
P27797	Calreticulin	CALR	32.0215	31.5814	31.9122	31.8384	31.0963	31.7914	31.8208	31.5695	-0.268867	0.377627
Q15365	Poly(rC)-binding protein 1	PCBP1	31.1229	30.2708	30.4067	30.6001	29.9278	30.3026	30.7597	30.33	-0.2701	0.491847
Q14157	Ubiquitin-associated protein 2-like	UBAP2L	27.8567	27.1991	27.0412	27.3657	28.4895	26.4059	26.3891	27.0948	-0.270833	0.73315
P56134	ATP synthase subunit f, mitochondrial	ATP5J2	26.9387	27.6844	28.2767	27.6333	26.3039	27.8332	27.9444	27.3605	-0.272767	0.698775
P10301	Ras-related protein R-Ras	RRAS	23.4752	25.6923	26.2595	25.1423	24.3635	26.3158	23.9174	24.8656	-0.276767	0.817666
P61081	NEDD8-conjugating enzyme Ubc12	UBE2M	26.5195	27.1812	26.1624	26.621	26.7824	26.2991	25.9484	26.3433	-0.277733	0.509642
O75340	Programmed cell death protein 6	PDCD6	29.1434	28.3149	28.5917	28.6833	27.8735	28.5661	28.7673	28.4023	-0.281033	0.483286
P53004	Biliverdin reductase A	BLVRA	28.1378	29.3034	27.888	28.4431	26.7367	29.245	28.4913	28.1577	-0.2854	0.757089
O15371	Eukaryotic translation initiation factor 3 subunit D	EIF3D	28.1479	28.3146	28.1624	28.2083	25.9549	28.7963	29.0171	27.9228	-0.285533	0.786822
P11142	Heat shock cognate 71 kDa protein	HSPA8	33.7165	33.226	33.5706	33.5044	32.6057	33.5764	33.4612	33.2144	-0.289933	0.440555
P62854	40S ribosomal protein S26	RPS26	25.7327	27.7012	28.3645	27.2661	27.0316	27.5176	26.3768	26.9753	-0.2908	0.751322
O43175	D-3-phosphoglycerate dehydrogenase	PHGDH	32.6563	31.3371	30.7476	31.5803	29.8477	31.9045	32.1091	31.2871	-0.293233	0.765004
P30520	Adenylosuccinate synthetase isozyme 2	ADSS	25.8455	27.8258	26.1178	26.5964	26.1841	26.5547	26.1658	26.3015	-0.294833	0.665387
Q9UNM6	26S proteasome non-ATPase regulatory subunit 13	PSMD13	26.8939	28.4855	27.771	27.7168	26.6099	28.0125	27.6384	27.4203	-0.296533	0.658738
P07384	Calpain-1 catalytic subunit	CAPN1	26.8569	28.5484	28.6188	28.008	25.9623	28.8293	28.3149	27.7022	-0.305867	0.786053
O76021	Ribosomal L1 domain-containing protein 1	RSL1D1	28.2256	27.7674	28.8978	28.2969	26.177	29.0551	28.7408	27.991	-0.305967	0.767935
P55957	BH3-interacting domain death agonist	BID	27.276	27.5626	26.0718	26.9701	25.4761	27.253	27.2593	26.6628	-0.307333	0.702511
P78318	Immunoglobulin-binding protein 1	IGBP1	27.4525	27.264	26.4098	27.0421	27.8622	26.5349	25.8006	26.7326	-0.309533	0.674023
P41567	Eukaryotic translation initiation factor 1	EIF1	25.7274	27.9406	27.076	26.9147	27.1427	26.8078	25.8636	26.6047	-0.309967	0.700304
P12081	Histidine--tRNA ligase, cytoplasmic	HARS	27.9909	28.6504	28.0942	28.2452	26.7464	28.4931	28.5612	27.9336	-0.3116	0.645912
Q9UI30	Multifunctional methyltransferase subunit TRM112-like protein	TRMT112	27.6254	26.3009	26.318	26.7481	26.9217	25.6094	26.7698	26.4336	-0.314467	0.629829
P45880	Voltage-dependent anion-selective channel protein 2	VDAC2	29.974	29.4327	30.5785	29.9951	28.9252	29.92	30.1944	29.6799	-0.3152	0.568627
Q8TC12	Retinol dehydrogenase 11	RDH11	27.0436	26.9703	28.2716	27.4285	24.8259	28.642	27.8701	27.1127	-0.315833	0.811363
P40227	T-complex protein 1 subunit zeta	CCT6A	30.0899	30.571	29.4592	30.04	28.7431	30.4297	29.9912	29.7213	-0.3187	0.622909
P23193	Transcription elongation factor A protein 1	TCEA1	28.8635	27.6956	27.7345	28.0979	28.1429	27.475	27.703	27.7736	-0.324233	0.493002
O00217	NADH dehydrogenase [ubiquinone] iron-sulfur protein 8, mitochondrial	NDUFS8	26.5295	25.5928	26.6869	26.2697	27.5709	25.615	24.6488	25.9449	-0.324833	0.743143
O95793	Double-stranded RNA-binding protein Staufen homolog 1	STAU1	26.3415	27.1742	28.3348	27.2835	27.559	26.5654	26.7503	26.9582	-0.325267	0.644834
P01112	GTPase HRas	HRAS	25.9847	25.3498	25.672	25.6688	24.8953	25.7386	25.3908	25.3416	-0.327267	0.344694
P49773	Histidine triad nucleotide-binding protein 1	HINT1	30.3095	29.997	29.4803	29.9289	28.9824	29.8174	30.0045	29.6014	-0.3275	0.455183
Q9H3K6	BolA-like protein 2	BOLA2	28.1644	28.2788	28.0885	28.1772	28.4119	27.9016	27.2335	27.849	-0.328233	0.396075
P14618	Pyruvate kinase PKM	PKM	34.5547	34.7182	33.8872	34.3867	33.3883	34.7485	34.0267	34.0545	-0.3322	0.516955
P50990	T-complex protein 1 subunit theta	CCT8	30.3438	30.7165	30.3069	30.4557	29.728	30.304	30.332	30.1213	-0.3344	0.230009
Q15185	Prostaglandin E synthase 3	PTGES3	28.4799	29.1912	29.0754	28.9155	29.1671	27.9374	28.6367	28.5804	-0.3351	0.468414
P04264	Keratin, type II cytoskeletal 1	KRT1	27.3683	29.347	29.55	28.7551	28.4896	28.4938	28.2748	28.4194	-0.3357	0.656405
O75828	Carbonyl reductase [NADPH] 3	CBR3	27.2027	27.1871	26.811	27.0669	26.0433	26.503	27.6462	26.7308	-0.3361	0.533173
O43237	Cytoplasmic dynein 1 light intermediate chain 2	DYNC1LI2	26.8435	27.4762	27.0168	27.1122	26.8604	26.8516	26.6137	26.7752	-0.336933	0.176163
P10620	Microsomal glutathione S-transferase 1	MGST1	23.095	27.5109	28.9942	26.5334	25.8591	26.1447	26.5836	26.1958	-0.337567	0.859149
P30084	Enoyl-CoA hydratase, mitochondrial	ECHS1	28.7226	28.4141	28.4942	28.5436	26.9745	28.71	28.9218	28.2021	-0.341533	0.613105
P49748	Very long-chain specific acyl-CoA dehydrogenase, mitochondrial	ACADVL	28.1723	28.569	28.3257	28.3557	27.0243	28.4381	28.5795	28.014	-0.3417	0.539377
Q15654	Thyroid receptor-interacting protein 6	TRIP6	27.5311	27.7694	26.8551	27.3852	25.8143	27.344	27.9674	27.0419	-0.3433	0.647593
O43920	NADH dehydrogenase [ubiquinone] iron-sulfur protein 5	NDUFS5	25.4452	25.8901	27.0274	26.1209	26.2443	25.3356	25.7454	25.7751	-0.3458	0.556362
Q14320	Protein FAM50A	FAM50A	25.6787	25.6028	25.2237	25.5017	25.7074	24.9601	24.8002	25.1559	-0.345833	0.331203
P23528	Cofilin-1	CFL1	31.4416	32.2132	31.6497	31.7682	31.0273	31.6042	31.6317	31.4211	-0.3471	0.316183
Q96GQ7	Probable ATP-dependent RNA helicase DDX27	DDX27	26.1293	25.9109	27.3888	26.4763	25.7715	26.362	26.238	26.1238	-0.3525	0.515249
O75534	Cold shock domain-containing protein E1	CSDE1	26.1796	27.0381	26.8597	26.6925	25.7191	26.4841	26.8121	26.3384	-0.354033	0.442953
P49368	T-complex protein 1 subunit gamma	CCT3	30.7867	30.7909	30.7343	30.7706	29.2596	31.035	30.9496	30.4147	-0.3559	0.571615
Q9NZT2	Opioid growth factor receptor	OGFR	25.7984	27.0421	25.4541	26.0982	25.833	25.736	25.6545	25.7412	-0.357033	0.502522
Q13435	Splicing factor 3B subunit 2	SF3B2	28.6297	28.5693	28.4315	28.5435	28.5421	28.2574	27.7558	28.1851	-0.3584	0.205341
P48444	Coatomer subunit delta	ARCN1	27.0972	27.5911	27.3286	27.339	26.6958	27.3859	26.8513	26.9777	-0.3613	0.226534
O95777	U6 snRNA-associated Sm-like protein LSm8	LSM8	25.4476	26.5815	25.3209	25.7833	25.9419	25.5135	24.8079	25.4211	-0.362233	0.52405
P07237	Protein disulfide-isomerase	P4HB	31.7926	32.567	32.3304	32.23	31.9529	31.9655	31.6729	31.8638	-0.366233	0.214133
P16401	Histone H1.5	HIST1H1B	30.6235	27.6655	30.0439	29.4443	28.6528	29.4264	29.1549	29.078	-0.366267	0.714642
Q13867	Bleomycin hydrolase	BLMH	25.5892	26.9666	25.7766	26.1108	26.915	24.819	25.4959	25.7433	-0.3675	0.651177
O43583	Density-regulated protein	DENR	27.6259	26.5282	26.0452	26.7331	26.8203	26.5891	25.6835	26.3643	-0.3688	0.560891
Q96TA1	Niban-like protein 1	FAM129B	28.137	28.8377	27.9719	28.3155	25.4893	29.1147	29.2185	27.9408	-0.3747	0.780059
P18124	60S ribosomal protein L7	RPL7	31.2508	30.3178	30.7953	30.788	29.7846	30.2344	31.2186	30.4125	-0.375433	0.495984
P20020	Plasma membrane calcium-transporting ATPase 1	ATP2B1	27.173	27.4729	27.7201	27.4553	25.5197	28.1004	27.6172	27.0791	-0.376233	0.665593
P25705	ATP synthase subunit alpha, mitochondrial	ATP5A1	31.9206	32.4126	32.6516	32.3283	31.1197	32.5733	32.1627	31.9519	-0.376367	0.479556
O75955	Flotillin-1	FLOT1	26.4749	26.6007	28.0334	27.0363	26.0627	27.2749	26.6366	26.6581	-0.378267	0.568927
P32929	Cystathionine gamma-lyase	CTH	28.5524	27.999	27.9549	28.1688	25.77	29.0968	28.4965	27.7878	-0.381	0.733039
P36871	Phosphoglucomutase-1	PGM1	28.3771	29.2124	28.8072	28.7989	27.4757	28.8352	28.9406	28.4172	-0.381733	0.511054
Q86SX6	Glutaredoxin-related protein 5, mitochondrial	GLRX5	26.2171	25.3405	25.0593	25.539	25.1448	25.1833	25.1396	25.1559	-0.383067	0.333913
Q9UDY2	Tight junction protein ZO-2	TJP2	24.1382	25.1114	24.6247	24.6248	24.1424	24.9599	23.6125	24.2383	-0.3865	0.467732
P16152	Carbonyl reductase [NADPH] 1	CBR1	30.5159	30.4622	29.7197	30.2326	29.0891	30.3645	30.0794	29.8443	-0.388267	0.449871
Q13501	Sequestosome-1	SQSTM1	31.5389	29.5995	30.9873	30.7086	30.2385	30.2797	30.4425	30.3202	-0.388333	0.540011
P50991	T-complex protein 1 subunit delta	CCT4	30.4066	30.3591	30.1143	30.2933	29.1499	30.1598	30.3956	29.9018	-0.391567	0.375068
P55769	NHP2-like protein 1	NHP2L1	27.6051	27.4195	27.0148	27.3465	26.7183	26.775	27.3684	26.9539	-0.392567	0.221421
Q8N5N7	39S ribosomal protein L50, mitochondrial	MRPL50	26.4815	26.5992	26.6752	26.5853	25.5407	26.308	26.7269	26.1919	-0.393433	0.326114
O75396	Vesicle-trafficking protein SEC22b	SEC22B	28.3188	28.7027	29.7647	28.9287	27.1449	29.2016	29.2541	28.5335	-0.3952	0.654298
Q9NQ50	39S ribosomal protein L40, mitochondrial	MRPL40	25.4492	24.3705	25.4131	25.0776	23.7375	25.4134	24.8958	24.6822	-0.395367	0.551435
P07355	Annexin A2	ANXA2	33.4647	33.4467	33.517	33.4761	32.3455	33.7665	33.1292	33.0804	-0.395733	0.390639
Q9NZM1	Myoferlin	MYOF	29.4491	29.966	30.4191	29.9447	27.4138	30.6863	30.5379	29.546	-0.398733	0.736045
Q14165	Malectin	MLEC	26.5031	27.059	28.026	27.196	25.6013	27.3377	27.446	26.795	-0.401033	0.618971
Q5JTJ3	Cytochrome c oxidase assembly factor 6 homolog	COA6	25.173	24.3258	24.8274	24.7754	25.9174	23.3577	23.8453	24.3735	-0.401933	0.650591
P68104	Elongation factor 1-alpha 1	EEF1A1	32.8342	33.8055	33.5887	33.4095	31.745	33.8049	33.4685	33.0061	-0.403333	0.596683
P00505	Aspartate aminotransferase, mitochondrial	GOT2	29.8358	29.7753	30.2156	29.9422	28.6725	29.8269	30.111	29.5368	-0.405433	0.428758
Q99653	Calcineurin B homologous protein 1	CHP1	25.9375	25.72	26.9845	26.214	25.888	26.4487	25.0829	25.8065	-0.407467	0.504496
Q8NC51	Plasminogen activator inhibitor 1 RNA-binding protein	SERBP1	28.0095	28.8204	29.0128	28.6142	29.934	27.7468	26.936	28.2056	-0.408633	0.688233
P61313	60S ribosomal protein L15	RPL15	27.8122	28.5552	28.9668	28.4447	27.7993	28.1228	28.182	28.0347	-0.410033	0.31614
Q15369	Transcription elongation factor B polypeptide 1	TCEB1	26.3918	26.9457	26.2661	26.5345	27.7499	25.1661	25.4397	26.1186	-0.415967	0.648571
P30085	UMP-CMP kinase	CMPK1	27.2849	28.04	27.4974	27.6074	26.2348	28.3703	26.9622	27.1891	-0.418333	0.563952
Q9NZB2	Constitutive coactivator of PPAR-gamma-like protein 1	FAM120A	26.8754	26.9032	27.1398	26.9728	25.5082	27.3778	26.7698	26.5519	-0.420867	0.491905
P08758	Annexin A5	ANXA5	32.381	32.942	33.0534	32.7921	31.2086	32.9951	32.908	32.3706	-0.421567	0.532367
P25398	40S ribosomal protein S12	RPS12	30.4591	30.07	30.2753	30.2681	30.6964	29.332	29.507	29.8451	-0.423	0.393829
Q9BXJ9	N-alpha-acetyltransferase 15, NatA auxiliary subunit	NAA15	26.6887	28.1331	27.5004	27.4407	26.4928	27.6886	26.8706	27.0173	-0.4234	0.482168
P13797	Plastin-3	PLS3	27.2809	28.7873	27.9005	27.9896	27.2742	28.0471	27.3636	27.5616	-0.427933	0.440878
Q9Y512	Sorting and assembly machinery component 50 homolog	SAMM50	25.4841	25.5333	27.3787	26.132	24.3018	26.0222	26.769	25.6977	-0.434367	0.674506
P54819	Adenylate kinase 2, mitochondrial	AK2	29.2315	28.8349	28.3157	28.794	27.6465	28.5017	28.9217	28.3566	-0.4374	0.394989
P50570	Dynamin-2	DNM2	26.8662	28.0466	27.4838	27.4655	25.8757	27.8191	27.3851	27.0266	-0.4389	0.554066
Q02878	60S ribosomal protein L6	RPL6	30.6062	29.9912	30.8828	30.4934	29.5711	30.2761	30.3105	30.0526	-0.440833	0.284519
P43686	26S protease regulatory subunit 6B	PSMC4	29.2095	28.4312	28.4461	28.6956	26.8072	29.1326	28.8156	28.2518	-0.4438	0.59621
Q9BX68	Histidine triad nucleotide-binding protein 2, mitochondrial	HINT2	27.8923	27.7299	27.4352	27.6858	25.8855	28.1098	27.7204	27.2386	-0.447233	0.556956
P05141	ADP/ATP translocase 2	SLC25A5	30.3544	30.5817	31.2908	30.7423	29.4717	30.6001	30.8125	30.2948	-0.447533	0.423575
O95881	Thioredoxin domain-containing protein 12	TXNDC12	27.5782	25.6786	26.8531	26.7033	26.7601	25.9768	26.0246	26.2538	-0.449467	0.501285
Q16543	Hsp90 co-chaperone Cdc37	CDC37	27.5452	27.9057	27.2042	27.5517	28.8284	26.1703	26.2959	27.0982	-0.4535	0.636909
Q13885	Tubulin beta-2A chain	TUBB2A	27.3241	27.3764	27.7611	27.4872	27.3157	26.4803	27.2992	27.0317	-0.455467	0.213597
P55010	Eukaryotic translation initiation factor 5	EIF5	27.3941	28.583	28.3484	28.1085	27.1357	27.904	27.9084	27.6494	-0.459133	0.360609
P36542	ATP synthase subunit gamma, mitochondrial	ATP5C1	27.7112	28.3818	28.8162	28.3031	26.447	28.4069	28.6748	27.8429	-0.460167	0.583351
Q9BT78	COP9 signalosome complex subunit 4	COPS4	26.6472	28.0786	27.2501	27.3253	25.4019	27.7314	27.4488	26.8607	-0.4646	0.610928
O15144	Actin-related protein 2/3 complex subunit 2	ARPC2	27.925	29.1317	28.4731	28.5099	26.4914	28.8864	28.744	28.0406	-0.469333	0.610449
Q16891	MICOS complex subunit MIC60	IMMT	29.5098	29.6227	30.3534	29.8286	28.7513	30.0728	29.2533	29.3591	-0.4695	0.371755
P62899	60S ribosomal protein L31	RPL31	27.3148	27.3404	30.1832	28.2795	27.1937	28.1258	28.0804	27.8	-0.4795	0.656335
Q99878	Histone H2A type 1-J	HIST1H2AJ	36.3995	33.9333	33.1586	34.4971	32.3396	34.8167	34.8862	34.0142	-0.482967	0.726502
Q13177	Serine/threonine-protein kinase PAK 2	PAK2	28.0139	28.2478	27.6112	27.9576	27.1494	27.6277	27.6331	27.4701	-0.487567	0.117992
P14625	Endoplasmin	HSP90B1	32.649	32.4751	32.5301	32.5514	31.9236	32.2421	32.0236	32.0631	-0.4883	0.0103548
O15143	Actin-related protein 2/3 complex subunit 1B	ARPC1B	29.1008	29.1132	28.4436	28.8859	26.0743	29.3194	29.7839	28.3925	-0.493333	0.699168
P62310	U6 snRNA-associated Sm-like protein LSm3	LSM3	27.1121	26.5571	26.2022	26.6238	27.4089	25.1377	25.8384	26.1283	-0.495467	0.530159
Q9NP79	Vacuolar protein sorting-associated protein VTA1 homolog	VTA1	26.8667	25.8035	24.9182	25.8628	24.8796	25.2512	25.9544	25.3617	-0.501067	0.480905
P43307	Translocon-associated protein subunit alpha	SSR1	26.289	26.2682	27.9542	26.8371	27.4736	25.7358	25.7916	26.3337	-0.503467	0.562443
P38117	Electron transfer flavoprotein subunit beta	ETFB	29.5416	29.1015	28.8947	29.1793	28.1529	28.9897	28.8789	28.6738	-0.505433	0.194246
P62249	40S ribosomal protein S16	RPS16	30.7766	30.1666	30.2856	30.4096	28.5609	30.2696	30.8813	29.9039	-0.505667	0.520656
P18077	60S ribosomal protein L35a	RPL35A	28.0456	26.5248	27.4857	27.352	27.2629	26.619	26.6492	26.8437	-0.508333	0.359127
Q6PIU2	Neutral cholesterol ester hydrolase 1	NCEH1	26.7593	27.5782	28.0054	27.4476	24.7917	28.3308	27.6914	26.938	-0.509667	0.680191
Q06210	Glutamine--fructose-6-phosphate aminotransferase [isomerizing] 1	GFPT1	29.2762	29.3695	28.7446	29.1301	26.0326	30.1655	29.6602	28.6194	-0.510667	0.717767
P13667	Protein disulfide-isomerase A4	PDIA4	30.7255	31.5723	31.1616	31.1531	31.2485	30.2455	30.4291	30.641	-0.5121	0.26301
Q9UNH7	Sorting nexin-6	SNX6	26.1812	26.6688	25.9148	26.2549	25.4282	25.537	26.2582	25.7411	-0.5138	0.206792
O95168	NADH dehydrogenase [ubiquinone] 1 beta subcomplex subunit 4	NDUFB4	26.3308	25.3941	26.5561	26.0937	25.2447	25.7016	25.792	25.5794	-0.514233	0.261898
Q9Y230	RuvB-like 2	RUVBL2	29.234	28.6219	28.8104	28.8888	27.6153	28.8516	28.6498	28.3722	-0.516533	0.289625
P61978	Heterogeneous nuclear ribonucleoprotein K	HNRNPK	32.238	31.5753	31.8194	31.8776	31.4523	31.6439	30.9843	31.3602	-0.5174	0.133433
Q9Y5A9	YTH domain-containing family protein 2	YTHDF2	25.6052	24.7275	25.0653	25.1327	25.277	24.4422	24.1196	24.6129	-0.519733	0.292614
P46063	ATP-dependent DNA helicase Q1	RECQL	25.1037	27.5653	26.9506	26.5399	24.4122	27.0234	26.6207	26.0188	-0.5211	0.659868
P48643	T-complex protein 1 subunit epsilon	CCT5	30.2098	30.6205	30.2795	30.3699	28.9629	30.3755	30.1866	29.8417	-0.528267	0.315338
P30048	Thioredoxin-dependent peroxide reductase, mitochondrial	PRDX3	28.7225	29.7532	29.5986	29.3581	27.9321	29.4552	29.1003	28.8292	-0.5289	0.399148
P28070	Proteasome subunit beta type-4	PSMB4	27.0182	27.3136	27.1376	27.1565	26.6002	26.6285	26.6488	26.6258	-0.530633	0.00364714
P35270	Sepiapterin reductase	SPR	26.248	26.8961	26.8703	26.6715	24.7688	26.9429	26.71	26.1406	-0.5309	0.502375
P62195	26S protease regulatory subunit 8	PSMC5	28.2082	29.6059	28.746	28.8534	27.8782	29.1784	27.8987	28.3184	-0.534933	0.417386
P27708	CAD protein	CAD	27.659	28.0767	27.6427	27.7928	23.409	29.2049	29.1498	27.2546	-0.538233	0.793965
O75351	Vacuolar protein sorting-associated protein 4B	VPS4B	26.4326	25.7941	25.5375	25.9214	24.7914	25.4859	25.8718	25.383	-0.538367	0.262547
P19404	NADH dehydrogenase [ubiquinone] flavoprotein 2, mitochondrial	NDUFV2	26.4473	26.8311	27.6352	26.9712	25.5764	26.9363	26.7841	26.4323	-0.538933	0.386184
P05387	60S acidic ribosomal protein P2	RPLP2	31.0054	31.8491	32.5049	31.7865	32.7535	30.7304	30.2571	31.247	-0.539467	0.573
Q96D71	RalBP1-associated Eps domain-containing protein 1	REPS1	23.8924	23.8831	24.8233	24.1996	23.0047	24.1114	23.8487	23.6549	-0.544667	0.299065
P28066	Proteasome subunit alpha type-5	PSMA5	29.0317	29.3954	28.5132	28.9801	28.3988	29.0823	27.825	28.4354	-0.544733	0.28762
P04150	Glucocorticoid receptor	NR3C1	23.3425	23.8516	24.6412	23.9451	24.4844	22.7891	22.9123	23.3953	-0.549833	0.454019
P46778	60S ribosomal protein L21	RPL21	28.8795	28.9674	29.0343	28.9604	27.7086	28.4825	29.0403	28.4105	-0.549933	0.230045
P61764	Syntaxin-binding protein 1	STXBP1	25.6673	27.0315	26.6764	26.4584	24.0527	26.8801	26.7902	25.9077	-0.550733	0.615836
O15372	Eukaryotic translation initiation factor 3 subunit H	EIF3H	26.1026	27.5829	27.9355	27.207	25.9511	27.9453	26.0702	26.6555	-0.551467	0.554403
Q15050	Ribosome biogenesis regulatory protein homolog	RRS1	25.9321	25.341	26.1244	25.7992	26.0416	24.1424	25.5587	25.2476	-0.5516	0.421656
Q9UHD8	Septin-9	SEPT9	29.113	28.886	28.2182	28.7391	27.8295	28.1182	28.6078	28.1852	-0.5539	0.190433
Q02543	60S ribosomal protein L18a	RPL18A	28.0781	28.6291	28.1558	28.2877	26.5352	28.7041	27.959	27.7328	-0.5549	0.447252
P50281	Matrix metalloproteinase-14	MMP14	29.1173	28.3352	29.186	28.8795	27.5528	28.5536	28.8647	28.3237	-0.5558	0.311963
P11766	Alcohol dehydrogenase class-3	ADH5	28.2101	28.8652	28.4732	28.5162	27.6879	28.6613	27.5267	27.9586	-0.557533	0.238021
Q9H910	Hematological and neurological expressed 1-like protein	HN1L	25.3351	25.6912	24.774	25.2668	26.711	23.2574	24.157	24.7085	-0.5583	0.628855
Q9H3P7	Golgi resident protein GCP60	ACBD3	26.4459	26.5869	26.882	26.6383	25.5985	26.4608	26.1747	26.078	-0.560267	0.120046
Q01130	Serine/arginine-rich splicing factor 2	SRSF2	27.2108	26.4889	26.6033	26.7677	28.9891	24.1403	25.4898	26.2064	-0.561267	0.720606
P35611	Alpha-adducin	ADD1	26.5281	26.9539	26.3744	26.6188	26.0487	26.2794	25.8435	26.0572	-0.5616	0.0587068
Q99460	26S proteasome non-ATPase regulatory subunit 1	PSMD1	27.2888	28.8151	28.7149	28.2729	26.5243	28.7691	27.8287	27.7074	-0.565567	0.5266
P10599	Thioredoxin	TXN	29.3469	30.4742	30.135	29.9854	31.3939	27.9047	28.9573	29.4186	-0.566733	0.629315
Q8WWM7	Ataxin-2-like protein	ATXN2L	27.295	27.3204	26.9737	27.1964	27.029	26.2398	26.6193	26.6294	-0.567	0.0891458
Q16774	Guanylate kinase	GUK1	27.4913	27.0988	26.5333	27.0411	26.6734	26.5496	26.1984	26.4738	-0.567333	0.143467
Q9UKM9	RNA-binding protein Raly	RALY	27.4275	27.8926	29.1613	28.1605	27.4365	27.7335	27.6071	27.5924	-0.5681	0.340258
Q3KQU3	MAP7 domain-containing protein 1	MAP7D1	25.0002	26.0834	24.5429	25.2088	24.7521	24.8342	24.3358	24.6407	-0.568133	0.303955
Q9BVK6	Transmembrane emp24 domain-containing protein 9	TMED9	28.3737	27.9385	28.5082	28.2735	27.2541	28.0838	27.7705	27.7028	-0.570667	0.126841
P06748	Nucleophosmin	NPM1	32.5062	33.195	32.8002	32.8338	31.6405	32.3269	32.8174	32.2616	-0.5722	0.221372
Q99829	Copine-1	CPNE1	28.3436	28.2916	26.806	27.8137	25.2539	28.0455	28.4107	27.2367	-0.577033	0.632742
O94905	Erlin-2	ERLIN2	27.589	27.4214	27.9367	27.649	26.9901	27.0848	27.1409	27.0719	-0.5771	0.0217247
P61160	Actin-related protein 2	ACTR2	28.7867	29.2564	28.4722	28.8384	26.6882	28.886	29.2053	28.2598	-0.5786	0.520968
P26006	Integrin alpha-3	ITGA3	28.8304	29.2189	29.0172	29.0222	26.8715	29.1314	29.3261	28.443	-0.579167	0.507015
O15173	Membrane-associated progesterone receptor component 2	PGRMC2	27.5924	27.1881	28.0695	27.6167	27.8081	26.4792	26.8208	27.036	-0.580633	0.286825
P49720	Proteasome subunit beta type-3	PSMB3	27.0386	28.1849	27.4306	27.5514	26.5808	27.3104	27.0076	26.9663	-0.5851	0.214924
Q9UJU6	Drebrin-like protein	DBNL	27.505	28.1957	27.7066	27.8024	28.1744	26.3258	27.1453	27.2152	-0.587267	0.363161
P22314	Ubiquitin-like modifier-activating enzyme 1	UBA1	30.8105	30.8587	30.2885	30.6526	29.5268	30.4626	30.1952	30.0615	-0.591033	0.150418
O00303	Eukaryotic translation initiation factor 3 subunit F	EIF3F	28.3093	29.4991	29.2525	29.0203	27.4953	29.072	28.718	28.4284	-0.591867	0.379507
Q13505	Metaxin-1	MTX1	24.9968	26.3147	27.3234	26.2116	23.8541	26.6046	26.4002	25.6196	-0.592	0.62266
P63220	40S ribosomal protein S21	RPS21	28.0264	28.5722	29.0841	28.5609	28.5589	28.5297	26.8154	27.968	-0.5929	0.414774
Q9UHY7	Enolase-phosphatase E1	ENOPH1	24.8664	26.4675	24.3924	25.2421	24.1147	26.1516	23.6765	24.6476	-0.5945	0.579706
P55209	Nucleosome assembly protein 1-like 1	NAP1L1	28.5162	28.7447	28.4946	28.5852	27.9681	27.8905	28.1046	27.9877	-0.597433	0.0041763
Q9Y520	Protein PRRC2C	PRRC2C	26.6003	26.2237	26.6611	26.495	25.3218	26.5881	25.7733	25.8944	-0.600633	0.20298
Q15637	Splicing factor 1	SF1	27.3686	27.7932	27.9505	27.7041	27.0206	27.2082	27.0807	27.1032	-0.600933	0.0300734
P25789	Proteasome subunit alpha type-4	PSMA4	28.0217	28.84	28.2876	28.3831	26.8149	28.2989	28.2308	27.7815	-0.601567	0.328033
P25788	Proteasome subunit alpha type-3	PSMA3	29.0364	28.2732	27.6178	28.3091	26.5641	28.5533	28.0027	27.7067	-0.602433	0.450342
P28838	Cytosol aminopeptidase	LAP3	30.05	29.7519	29.0033	29.6017	27.1263	29.9389	29.9314	28.9989	-0.602867	0.574218
P42677	40S ribosomal protein S27	RPS27	28.5191	27.5158	27.5171	27.8507	27.4318	27.3338	26.9775	27.2477	-0.602967	0.170741
P99999	Cytochrome c	CYCS	29.6523	28.9708	29.2889	29.304	27.9381	29.0443	29.1124	28.6983	-0.605733	0.230361
Q9Y5K6	CD2-associated protein	CD2AP	25.7649	26.8593	26.3478	26.324	26.0256	26.0213	25.0895	25.7121	-0.611867	0.239983
P39687	Acidic leucine-rich nuclear phosphoprotein 32 family member A	ANP32A	28.2886	28.5898	28.2407	28.373	28.8226	27.3342	27.1192	27.7587	-0.614367	0.323917
P28331	NADH-ubiquinone oxidoreductase 75 kDa subunit, mitochondrial	NDUFS1	28.8829	28.6909	29.6421	29.072	27.0566	29.2243	29.0916	28.4575	-0.614467	0.46372
Q05209	Tyrosine-protein phosphatase non-receptor type 12	PTPN12	25.1234	26.001	24.4937	25.206	23.9658	24.8614	24.938	24.5884	-0.617633	0.314212
Q7L576	Cytoplasmic FMR1-interacting protein 1	CYFIP1	27.2471	28.3346	27.7949	27.7922	25.0018	28.2141	28.3071	27.1743	-0.617867	0.613913
O75821	Eukaryotic translation initiation factor 3 subunit G	EIF3G	28.0839	29.5952	28.8965	28.8585	28.1603	28.699	27.8617	28.2403	-0.6182	0.28454
P35637	RNA-binding protein FUS	FUS	27.2707	28.4946	28.6228	28.1294	29.7281	26.396	26.3867	27.5036	-0.625767	0.627582
Q9NUQ9	Protein FAM49B	FAM49B	24.8573	26.7191	25.9626	25.8463	24.6097	26.2141	24.8343	25.2194	-0.626967	0.443113
P62913	60S ribosomal protein L11	RPL11	29.5576	28.8737	29.5925	29.3413	28.0805	29.1513	28.8838	28.7052	-0.636067	0.185116
P63151	Serine/threonine-protein phosphatase 2A 55 kDa regulatory subunit B alpha isoform	PPP2R2A	26.5946	27.8754	26.8675	27.1125	25.0845	27.3768	26.9649	26.4754	-0.6371	0.473448
P35998	26S protease regulatory subunit 7	PSMC2	28.795	29.1134	28.986	28.9648	27.6797	28.8141	28.4874	28.3271	-0.637733	0.142192
P56182	Ribosomal RNA processing protein 1 homolog A	RRP1	25.6485	24.9334	25.772	25.4513	24.1696	24.9043	25.3593	24.8111	-0.640233	0.21428
Q9NY33	Dipeptidyl peptidase 3	DPP3	28.6424	28.7992	27.948	28.4632	27.0156	28.4863	27.9637	27.8219	-0.641333	0.271869
P54136	Arginine--tRNA ligase, cytoplasmic	RARS	29.7215	29.3854	29.194	29.4336	26.7001	29.6962	29.9712	28.7892	-0.644467	0.575621
P39023	60S ribosomal protein L3	RPL3	30.4377	29.0181	29.8034	29.7531	27.1449	29.822	30.3575	29.1081	-0.644933	0.580944
P26373	60S ribosomal protein L13	RPL13	30.435	28.9453	30.7965	30.0589	28.8174	29.6213	29.8014	29.4134	-0.645567	0.371662
P31942	Heterogeneous nuclear ribonucleoprotein H3	HNRNPH3	29.4782	28.8309	29.469	29.2594	28.6751	28.5303	28.6295	28.6116	-0.647733	0.0413556
P49327	Fatty acid synthase	FASN	32.0219	32.8053	31.7783	32.2018	29.2756	32.8956	32.4793	31.5502	-0.651667	0.611584
P21333	Filamin-A	FLNA	32.6377	33.4725	33.0287	33.0463	32.756	32.2827	32.1435	32.3941	-0.652233	0.0986047
P34932	Heat shock 70 kDa protein 4	HSPA4	30.631	30.8414	30.1645	30.5456	29.6936	30.4061	29.5776	29.8924	-0.6532	0.116641
P08708	40S ribosomal protein S17	RPS17	28.2024	28.2873	29.397	28.6289	28.2141	27.8667	27.8437	27.9748	-0.654067	0.179957
Q9GZT3	SRA stem-loop-interacting RNA-binding protein, mitochondrial	SLIRP	27.6038	26.3521	27.2049	27.0536	26.1048	26.4872	26.6027	26.3982	-0.655367	0.17553
Q9NSD9	Phenylalanine--tRNA ligase beta subunit	FARSB	27.9911	29.133	28.4372	28.5204	26.4678	28.7933	28.3299	27.8637	-0.656767	0.449581
Q06830	Peroxiredoxin-1	PRDX1	32.8633	32.6271	32.0036	32.498	32.3462	31.6107	31.5651	31.8407	-0.657333	0.142154
O14653	Golgi SNAP receptor complex member 2	GOSR2	25.8223	26.0809	26.9985	26.3006	25.9468	25.1774	25.7708	25.6317	-0.6689	0.191504
P23284	Peptidyl-prolyl cis-trans isomerase B	PPIB	31.2697	31.4078	32.1426	31.6067	30.4264	31.0168	31.3643	30.9358	-0.670867	0.156491
P67775	Serine/threonine-protein phosphatase 2A catalytic subunit alpha isoform	PPP2CA	27.597	28.475	27.9412	28.0044	27.0473	27.5324	27.4173	27.3323	-0.672067	0.0845004
P47813	Eukaryotic translation initiation factor 1A, X-chromosomal	EIF1AX	26.7823	26.7599	26.5142	26.6855	26.767	26.0582	25.2117	26.0123	-0.673167	0.215306
Q08379	Golgin subfamily A member 2	GOLGA2	27.131	26.6174	27.009	26.9191	24.3037	27.7081	26.7064	26.2394	-0.679733	0.542348
Q15084	Protein disulfide-isomerase A6	PDIA6	30.6697	31.237	31.0885	30.9984	29.0432	31.3794	30.5264	30.3163	-0.682067	0.387089
Q07157	Tight junction protein ZO-1	TJP1	27.1488	26.5346	26.8159	26.8331	25.9323	26.5986	25.9186	26.1498	-0.683267	0.0753393
P56537	Eukaryotic translation initiation factor 6	EIF6	29.3467	29.1582	29.7619	29.4223	28.6619	29.4387	28.1049	28.7352	-0.6871	0.18198
P10809	60 kDa heat shock protein, mitochondrial	HSPD1	33.3414	33.0415	33.5693	33.3174	32.8225	32.7343	32.3143	32.6237	-0.6937	0.0339125
Q99613	Eukaryotic translation initiation factor 3 subunit C	EIF3C	28.4244	29.6136	29.1088	29.0489	27.4192	28.9505	28.6868	28.3522	-0.696767	0.29943
Q9Y617	Phosphoserine aminotransferase	PSAT1	31.2781	30.1641	29.8956	30.4459	28.0038	30.9887	30.2535	29.7487	-0.697267	0.521129
P49588	Alanine--tRNA ligase, cytoplasmic	AARS	31.6433	30.7525	29.9555	30.7838	28.5158	31.0299	30.7082	30.0846	-0.699133	0.49323
O00487	26S proteasome non-ATPase regulatory subunit 14	PSMD14	27.7985	28.0692	27.8567	27.9081	26.1812	27.2474	28.1982	27.2089	-0.6992	0.300411
Q9BU89	Deoxyhypusine hydroxylase	DOHH	25.3939	26.8998	25.0856	25.7931	25.7771	25.954	23.5422	25.0911	-0.702	0.504045
Q92974	Rho guanine nucleotide exchange factor 2	ARHGEF2	30.2544	28.6695	29.1733	29.3657	27.4185	29.257	29.3095	28.6617	-0.704067	0.416623
O14579	Coatomer subunit epsilon	COPE	27.5359	27.949	28.2051	27.8967	26.5127	27.7425	27.3225	27.1926	-0.7041	0.161208
P49458	Signal recognition particle 9 kDa protein	SRP9	27.2574	27.0399	27.4674	27.2549	28.5269	25.4085	25.6972	26.5442	-0.7107	0.517491
P68371	Tubulin beta-4B chain	TUBB4B	34.2062	33.8281	34.1117	34.0487	32.2416	33.6979	34.0703	33.3366	-0.712067	0.279259
Q99622	Protein C10	C12orf57	27.2566	27.506	26.837	27.1999	26.3602	26.4457	26.651	26.4856	-0.714233	0.0286581
P02751	Fibronectin	FN1	29.0543	29.2405	30.3492	29.548	27.931	29.2406	29.3167	28.8294	-0.718567	0.300437
Q9NRF9	DNA polymerase epsilon subunit 3	POLE3	25.2985	24.7794	25.4468	25.1749	25.2476	24.6101	23.493	24.4502	-0.724667	0.258957
Q15008	26S proteasome non-ATPase regulatory subunit 6	PSMD6	28.3729	28.5184	28.0065	28.2993	26.106	27.9537	28.6481	27.5693	-0.73	0.398858
Q92841	Probable ATP-dependent RNA helicase DDX17	DDX17	30.1823	29.8091	29.6528	29.8814	28.8667	29.316	29.2442	29.1423	-0.7391	0.0244513
P61163	Alpha-centractin	ACTR1A	28.0462	29.0016	27.8625	28.3034	26.1581	28.0833	28.449	27.5635	-0.739967	0.403829
Q92890	Ubiquitin fusion degradation protein 1 homolog	UFD1L	26.8978	26.4359	25.9707	26.4348	24.7108	26.1055	26.2523	25.6895	-0.745267	0.253592
Q9Y2Q5	Ragulator complex protein LAMTOR2	LAMTOR2	23.3708	24.9917	25.8087	24.7237	24.5862	24.2411	23.1048	23.9774	-0.746367	0.426822
Q9Y3F4	Serine-threonine kinase receptor-associated protein	STRAP	27.604	27.9053	27.7999	27.7697	26.8266	26.9387	27.301	27.0221	-0.747633	0.0112876
P12814	Alpha-actinin-1	ACTN1	30.5782	30.6065	30.83	30.6716	29.4928	30.3045	29.9662	29.9212	-0.7504	0.0391755
Q9H5N1	Rab GTPase-binding effector protein 2	RABEP2	25.042	24.2549	25.0874	24.7948	23.1297	25.4645	23.531	24.0417	-0.753033	0.383329
P47897	Glutamine--tRNA ligase	QARS	27.6	28.5843	28.5178	28.234	25.5784	28.5482	28.309	27.4785	-0.7555	0.493666
P21796	Voltage-dependent anion-selective channel protein 1	VDAC1	30.7599	30.6844	31.8831	31.1091	29.913	30.3808	30.7587	30.3508	-0.7583	0.173364
P04062	Glucosylceramidase	GBA	26.5639	27.2414	27.4795	27.0949	24.1119	27.7921	27.0988	26.3343	-0.760667	0.548411
Q9H6T3	RNA polymerase II-associated protein 3	RPAP3	25.9086	25.7839	25.24	25.6442	25.2962	24.7017	24.6513	24.8831	-0.7611	0.0593999
P62805	Histone H4	HIST1H4A	34.8279	33.5963	34.3642	34.2628	32.7611	34.0227	33.7069	33.4969	-0.7659	0.216315
Q9BZQ8	Protein Niban	FAM129A	29.2671	27.9788	28.0662	28.4374	26.0796	28.6552	28.27	27.6683	-0.7691	0.442534
O96008	Mitochondrial import receptor subunit TOM40 homolog	TOMM40	26.8612	27.128	27.4135	27.1342	25.5078	27.0833	26.5034	26.3648	-0.7694	0.189219
P11717	Cation-independent mannose-6-phosphate receptor	IGF2R	29.6835	27.1655	28.8511	28.5667	23.9994	29.6515	29.7381	27.7963	-0.770367	0.724631
P35658	Nuclear pore complex protein Nup214	NUP214	27.7453	26.5152	26.8346	27.0317	25.7796	26.3287	26.6749	26.2611	-0.770633	0.162962
Q92598	Heat shock protein 105 kDa	HSPH1	28.1961	29.3104	28.9338	28.8134	27.4652	28.4943	28.1572	28.0389	-0.774533	0.157403
P61247	40S ribosomal protein S3a	RPS3A	31.6045	30.7878	30.9423	31.1115	29.6719	30.4391	30.8979	30.3363	-0.775233	0.150469
Q13098	COP9 signalosome complex subunit 1	GPS1	25.7239	27.3933	27.0812	26.7328	24.705	26.8681	26.2991	25.9574	-0.7754	0.40083
P46087	Probable 28S rRNA (cytosine(4447)-C(5))-methyltransferase	NOP2	28.0706	27.4225	28.0015	27.8315	26.7457	27.3089	27.1118	27.0555	-0.776067	0.0421861
Q07020	60S ribosomal protein L18	RPL18	29.976	29.9836	29.9814	29.9803	28.3068	29.4577	29.843	29.2025	-0.777833	0.167155
P60842	Eukaryotic initiation factor 4A-I	EIF4A1	31.1995	31.4273	30.8205	31.1491	29.4118	31.0001	30.6965	30.3695	-0.779633	0.206725
P20073	Annexin A7	ANXA7	28.5062	28.3482	28.8369	28.5638	26.9246	28.2483	28.1621	27.7783	-0.785433	0.156685
P62280	40S ribosomal protein S11	RPS11	29.8151	29.5205	30.3433	29.893	28.101	29.3586	29.8555	29.105	-0.787933	0.242403
P05388	60S acidic ribosomal protein P0	RPLP0	29.6946	30.7999	30.8322	30.4422	29.1408	29.7751	30.045	29.6536	-0.7886	0.161651
P09493	NADH dehydrogenase [ubiquinone] flavoprotein 3, mitochondrial	NDUV3	26.1086	25.7052	26.5773	26.1304	26.6414	24.4558	24.9203	25.3392	-0.7912	0.328122
P13804	Electron transfer flavoprotein subunit alpha, mitochondrial	ETFA	29.8119	29.3018	30.1495	29.7544	28.4778	29.6618	28.7471	28.9622	-0.792167	0.142601
P62979	Ubiquitin-40S ribosomal protein S27a	RPS27A	31.1776	30.212	30.7409	30.7102	29.5258	30.3194	29.9056	29.9169	-0.793233	0.0930427
Q13573	SNW domain-containing protein 1	SNW1	27.0768	25.5801	26.3037	26.3202	26.0693	25.2174	25.287	25.5246	-0.795633	0.194603
P22626	Heterogeneous nuclear ribonucleoproteins A2/B1	HNRNPA2B1	31.7564	32.2674	32.5423	32.1887	32.4155	30.9994	30.7573	31.3907	-0.797967	0.231445
P62750	60S ribosomal protein L23a	RPL23A	29.2108	29.3004	30.0766	29.5293	29.1063	28.417	28.6634	28.7289	-0.800367	0.0787184
O43676	NADH dehydrogenase [ubiquinone] 1 beta subcomplex subunit 3	NDUFB3	25.6885	25.0791	25.6866	25.4847	25.0234	24.536	24.4902	24.6832	-0.801533	0.039
P07954	Fumarate hydratase, mitochondrial	FH	28.3921	29.4519	28.8812	28.9084	26.7898	29.1008	28.4265	28.1057	-0.8027	0.345569
P38646	Stress-70 protein, mitochondrial	HSPA9	32.693	32.5105	33.2706	32.8247	31.2565	32.8108	31.9979	32.0217	-0.802967	0.18629
Q07812	Apoptosis regulator BAX	BAX	26.9234	26.8327	26.6377	26.7979	26.2865	25.4433	26.2525	25.9941	-0.803833	0.0493434
Q9BY44	Eukaryotic translation initiation factor 2A	EIF2A	27.8267	27.464	27.8192	27.7033	26.1792	27.2189	27.2966	26.8982	-0.805067	0.101231
O75390	Citrate synthase, mitochondrial	CS	29.4913	30.5086	30.4508	30.1502	28.3299	29.6515	30.0457	29.3424	-0.807867	0.259163
O14979	Heterogeneous nuclear ribonucleoprotein D-like	HNRNPDL	28.6925	29.0538	29.2474	28.9979	28.5542	27.8039	28.2105	28.1895	-0.808367	0.0406401
O75369	Filamin-B	FLNB	30.1188	30.4639	30.098	30.2269	29.6312	29.3253	29.2964	29.4176	-0.809267	0.00716643
P62857	40S ribosomal protein S28	RPS28	28.7184	29.0107	29.5358	29.0883	28.6982	28.6017	27.525	28.275	-0.813333	0.142018
P30153	Serine/threonine-protein phosphatase 2A 65 kDa regulatory subunit A alpha isoform	PPP2R1A	30.4082	30.2894	29.6936	30.1304	28.3528	29.7319	29.8556	29.3134	-0.816967	0.198034
Q9UI09	NADH dehydrogenase [ubiquinone] 1 alpha subcomplex subunit 12	NDUFA12	25.3399	24.9214	25.2424	25.1679	25.0477	24.185	23.8171	24.3499	-0.817967	0.101435
Q00610	Clathrin heavy chain 1	CLTC	32.1058	32.9428	33.0041	32.6842	29.9333	32.8845	32.7782	31.8653	-0.8189	0.462558
Q16401	26S proteasome non-ATPase regulatory subunit 5	PSMD5	27.7587	28.1695	27.2766	27.7349	24.8063	27.8812	28.0574	26.915	-0.819967	0.492487
Q03135	Caveolin-1	CAV1	26.1208	27.7909	28.3009	27.4042	27.1427	26.2458	26.3612	26.5832	-0.820967	0.315537
Q8N5K1	CDGSH iron-sulfur domain-containing protein 2	CISD2	25.8354	25.3813	27.1104	26.109	25.1139	26.0455	24.7041	25.2878	-0.8212	0.276461
P63244	Guanine nucleotide-binding protein subunit beta-2-like 1	GNB2L1	30.9007	31.5718	32.0548	31.5091	30.2686	30.5547	31.2392	30.6875	-0.8216	0.136232
O00429	Dynamin-1-like protein	DNM1L	27.6466	28.0051	27.9589	27.8702	24.9917	28.3447	27.7946	27.0437	-0.826533	0.472952
P68363	Tubulin alpha-1B chain	TUBA1B	33.5754	33.7807	33.7093	33.6885	32.1845	33.1197	33.2748	32.8597	-0.8288	0.0746265
P62191	26S protease regulatory subunit 4	PSMC1	28.0767	28.9472	28.3523	28.4587	27.3914	27.9179	27.5759	27.6284	-0.830333	0.050262
Q9BQG0	Myb-binding protein 1A	MYBBP1A	26.8059	28.1952	28.4357	27.8123	25.3905	28.2046	27.3459	26.9803	-0.831933	0.441756
Q9Y3I0	tRNA-splicing ligase RtcB homolog	RTCB	29.282	28.5879	28.2784	28.7161	25.7118	29.0912	28.8451	27.8827	-0.8334	0.500844
Q15459	Splicing factor 3A subunit 1	SF3A1	27.1201	27.5031	27.1982	27.2738	27.1376	26.0312	26.1464	26.4384	-0.8354	0.0869507
Q03252	Lamin-B2	LMNB2	28.432	28.663	29.3346	28.8099	28.9061	27.5614	27.4546	27.974	-0.835833	0.196465
P40222	Alpha-taxilin	TXLNA	26.2606	26.6623	25.4694	26.1308	26.1828	24.585	25.1087	25.2922	-0.8386	0.225974
P46781	40S ribosomal protein S9	RPS9	29.7964	30.3001	31.0593	30.3853	28.4492	29.9756	30.2136	29.5461	-0.839133	0.274655
Q9Y696	Chloride intracellular channel protein 4	CLIC4	28.6959	29.468	28.5484	28.9041	27.3408	28.8844	27.9563	28.0605	-0.8436	0.187712
P46783	40S ribosomal protein S10	RPS10	28.8188	29.2843	29.4175	29.1735	27.2814	29.4512	28.241	28.3245	-0.849	0.263692
Q5SW79	Centrosomal protein of 170 kDa	CEP170	26.104	25.3538	24.5806	25.3461	25.2703	24.1104	24.0827	24.4878	-0.858333	0.218573
P30419	Glycylpeptide N-tetradecanoyltransferase 1	NMT1	27.2222	28.3669	26.7603	27.4498	25.3576	27.3365	27.0762	26.5901	-0.8597	0.334004
Q00341	Vigilin	HDLBP	28.9382	29.5719	29.268	29.2594	27.6246	28.8151	28.7513	28.397	-0.862367	0.114011
P48739	Phosphatidylinositol transfer protein beta isoform	PITPNB	25.4915	26.9351	25.9713	26.1326	24.5271	26.2161	25.0665	25.2699	-0.862733	0.257807
Q15056	Eukaryotic translation initiation factor 4H	EIF4H	28.9253	29.5005	29.5388	29.3215	29.264	27.9863	28.1238	28.458	-0.8635	0.12802
P78344	Eukaryotic translation initiation factor 4 gamma 2	EIF4G2	28.1648	28.8056	28.1929	28.3878	26.8588	27.7221	27.987	27.5226	-0.865133	0.0963833
Q16531	DNA damage-binding protein 1	DDB1	28.6653	29.3882	29.0058	29.0198	26.0813	29.4271	28.954	28.1541	-0.865633	0.462339
Q9NQW7	Xaa-Pro aminopeptidase 1	XPNPEP1	26.8297	28.3946	26.8618	27.362	25.2352	27.9401	26.31	26.4951	-0.866933	0.408898
Q96KP4	Cytosolic non-specific dipeptidase	CNDP2	29.6811	29.4992	28.7709	29.3171	27.3511	29.2622	28.7309	28.4481	-0.869	0.242231
Q9BT09	Protein canopy homolog 3	CNPY3	25.1704	26.9828	26.0911	26.0814	25.1553	24.8286	25.6378	25.2072	-0.8742	0.202161
P49721	Proteasome subunit beta type-2	PSMB2	27.8744	27.9037	27.7669	27.8483	25.5648	27.9	27.441	26.9686	-0.879733	0.286251
P63208	S-phase kinase-associated protein 1	SKP1	24.1872	27.8141	26.803	26.2681	27.8931	24.0527	24.2066	25.3841	-0.883967	0.621834
P05556	Integrin beta-1	ITGB1	30.8056	30.3296	30.8697	30.6683	30.0851	29.6287	29.623	29.7789	-0.889367	0.0177955
Q9H2H8	Peptidyl-prolyl cis-trans isomerase-like 3	PPIL3	25.398	25.6111	24.9308	25.3133	25.7581	24.7194	22.7893	24.4223	-0.891033	0.374703
P22234	Multifunctional protein ADE2	PAICS	30.0218	30.5681	29.8752	30.155	27.3704	30.2555	30.1648	29.2636	-0.891467	0.410138
Q12904	Aminoacyl tRNA synthase complex-interacting multifunctional protein 1	AIMP1	28.6862	28.4967	28.543	28.5753	27.5474	27.6237	27.8676	27.6796	-0.895733	0.00133216
P60866	40S ribosomal protein S20	RPS20	30.9459	28.9552	30.75	30.217	27.9712	29.8491	30.1358	29.3187	-0.898333	0.38806
P62861	40S ribosomal protein S30	FAU	27.7491	27.4323	28.5795	27.9203	27.5766	25.9651	27.5231	27.0216	-0.8987	0.226582
P08238	Heat shock protein HSP 90-beta	HSP90AB1	32.3964	33.5671	33.2968	33.0868	31.8778	32.3811	32.2909	32.1833	-0.9035	0.0794899
Q86UP2	Kinectin	KTN1	28.91	29.3718	29.8143	29.3654	28.9778	28.5014	27.8848	28.4547	-0.9107	0.0905938
Q9BTT0	Acidic leucine-rich nuclear phosphoprotein 32 family member E	ANP32E	26.2046	27.3721	27.0526	26.8764	26.3146	26.0875	25.4931	25.9651	-0.911367	0.0990652
P46459	Vesicle-fusing ATPase	NSF	27.5764	28.1628	28.9513	28.2302	26.371	27.5516	28.0293	27.3173	-0.912867	0.223135
P30566	Adenylosuccinate lyase	ADSL	29.3756	28.0067	27.1257	28.1693	25.2348	28.4966	28.0322	27.2545	-0.9148	0.492009
P12268	Inosine-5-monophosphate dehydrogenase 2	IMPDH2	29.0078	29.6006	29.4972	29.3685	26.8214	29.3752	29.1618	28.4528	-0.915733	0.336002
P26639	Threonine--tRNA ligase, cytoplasmic	TARS	29.8738	30.4558	29.2287	29.8528	27.9118	29.5524	29.344	28.9361	-0.9167	0.21676
Q12888	Tumor suppressor p53-binding protein 1	TP53BP1	27.2773	27.4347	27.4549	27.389	25.9506	27.1123	26.3475	26.4701	-0.918833	0.0564259
Q04637	Eukaryotic translation initiation factor 4 gamma 1	EIF4G1	29.6192	29.6788	29.2256	29.5079	28.2508	28.7001	28.8051	28.5853	-0.922533	0.0141126
P80303	Nucleobindin-2	NUCB2	28.298	28.4112	28.2562	28.3218	28.1527	27.5522	26.4907	27.3985	-0.923267	0.13151
P78371	T-complex protein 1 subunit beta	CCT2	31.0174	31.2532	31.1853	31.152	29.2646	31.0081	30.4134	30.2287	-0.923267	0.148365
P00387	NADH-cytochrome b5 reductase 3	CYB5R3	29.229	30.1648	30.6274	30.0071	27.3853	29.9126	29.9523	29.0834	-0.923667	0.383022
P49411	Elongation factor Tu, mitochondrial	TUFM	30.6688	30.099	30.5816	30.4498	27.9861	30.4018	30.1821	29.5233	-0.926467	0.306676
Q14671	Pumilio homolog 1	PUM1	25.11	25.107	25.5644	25.2605	24.5185	24.4048	24.0776	24.3336	-0.926833	0.0100154
Q9H0L4	Cleavage stimulation factor subunit 2 tau variant	CSTF2T	25.4809	26.0262	25.0529	25.52	25.2364	24.2078	24.3044	24.5829	-0.937133	0.0960453
Q13200	26S proteasome non-ATPase regulatory subunit 2	PSMD2	28.6606	30.0822	29.4173	29.3867	26.5484	29.6342	29.1623	28.4483	-0.9384	0.419486
Q00688	Peptidyl-prolyl cis-trans isomerase FKBP3	FKBP3	28.0544	28.0772	27.7658	27.9658	27.6657	26.5279	26.8847	27.0261	-0.9397	0.0552159
P22695	Cytochrome b-c1 complex subunit 2, mitochondrial	UQCRC2	29.3458	29.1199	30.4816	29.6491	26.6494	29.5398	29.9164	28.7019	-0.947233	0.443315
Q13409	Cytoplasmic dynein 1 intermediate chain 2	DYNC1I2	27.8791	28.8446	28.2978	28.3405	25.9324	28.019	28.2273	27.3929	-0.9476	0.293473
Q9UBC2	Epidermal growth factor receptor substrate 15-like 1	EPS15L1	23.2052	25.6462	25.9213	24.9242	26.8087	22.6113	22.5055	23.9752	-0.949067	0.59795
Q9UQ80	Proliferation-associated protein 2G4	PA2G4	29.8151	30.4416	30.5769	30.2779	29.1551	29.3847	29.4394	29.3264	-0.951467	0.0190817
P61225	Ras-related protein Rap-2b	RAP2B	24.6698	25.7939	26.6525	25.7054	24.4382	25.6681	24.1403	24.7489	-0.956533	0.265976
P55786	Puromycin-sensitive aminopeptidase	NPEPPS	28.981	29.5704	28.8555	29.1356	26.9044	28.9559	28.6599	28.1734	-0.962233	0.228328
P62906	60S ribosomal protein L10a	RPL10A	30.6387	30.3383	30.9325	30.6365	28.837	30.1937	29.992	29.6742	-0.962267	0.102533
P12004	Proliferating cell nuclear antigen	PCNA	27.285	28.9378	27.9989	28.0739	27.7246	26.8399	26.7681	27.1109	-0.963033	0.165749
P63173	60S ribosomal protein L38	RPL38	28.6144	28.9306	29.0903	28.8784	26.2394	28.6883	28.7935	27.9071	-0.971367	0.314899
Q05397	Focal adhesion kinase 1	PTK2	24.8507	25.2284	24.1591	24.7461	24.2386	23.2654	23.8112	23.7717	-0.974333	0.0816989
P51114	Fragile X mental retardation syndrome-related protein 1	FXR1	27.5125	27.755	28.0548	27.7741	26.6055	27.1397	26.6479	26.7977	-0.9764	0.013672
Q9UHX1	Poly(U)-binding-splicing factor PUF60	PUF60	28.0686	28.5033	27.9129	28.1616	27.0646	27.2864	27.1995	27.1835	-0.9781	0.00651397
Q4V328	GRIP1-associated protein 1	GRIPAP1	25.3229	25.9138	25.0267	25.4211	24.6775	24.939	23.6872	24.4346	-0.986567	0.0995341
Q9Y262	Eukaryotic translation initiation factor 3 subunit L	EIF3L	27.6296	28.8776	28.7534	28.4202	26.1576	28.3772	27.7503	27.4284	-0.991833	0.267556
O00299	Chloride intracellular channel protein 1	CLIC1	30.2285	30.3277	29.5277	30.028	28.538	29.4731	29.0926	29.0346	-0.9934	0.0550601
P21291	Cysteine and glycine-rich protein 1	CSRP1	24.2968	28.2467	26.5779	26.3738	28.122	24.0074	23.9952	25.3749	-0.998933	0.606188
P60981	Destrin	DSTN	27.1038	28.4055	26.8797	27.463	25.8198	27.096	26.4673	26.461	-1.00197	0.171176
P62495	Eukaryotic peptide chain release factor subunit 1	ETF1	28.3204	28.6394	28.5717	28.5105	26.4552	27.9267	28.1418	27.5079	-1.0026	0.136279
P49750	YLP motif-containing protein 1	YLPM1	26.177	25.4029	26.2736	25.9512	24.7959	25.5905	24.4527	24.9464	-1.0048	0.082177
O95831	Apoptosis-inducing factor 1, mitochondrial	AIFM1	28.3413	27.9759	28.798	28.3717	25.8821	28.0999	28.1092	27.3637	-1.008	0.264841
P63241	Eukaryotic translation initiation factor 5A-1	EIF5A	30.3175	31.3102	31.1744	30.934	29.3778	30.3493	30.0293	29.9188	-1.01523	0.0739929
P43304	Glycerol-3-phosphate dehydrogenase, mitochondrial	GPD2	27.798	28.1967	29.0303	28.3417	25.765	28.4893	27.7215	27.3253	-1.0164	0.316478
P61106	Ras-related protein Rab-14	RAB14	27.6278	27.9343	28.6153	28.0591	25.2034	28.318	27.6022	27.0412	-1.01793	0.360229
P13693	Translationally-controlled tumor protein	TPT1	27.191	28.4736	29.1191	28.2612	28.8062	26.4096	26.5072	27.241	-1.02023	0.350738
Q99436	Proteasome subunit beta type-7	PSMB7	25.0517	27.8489	26.6206	26.5071	26.5365	24.5144	25.409	25.4866	-1.02043	0.36468
Q96HE7	ERO1-like protein alpha	ERO1L	27.0746	27.8649	27.3707	27.4367	25.3416	26.4675	27.435	26.4147	-1.02203	0.189512
Q9NVD7	Alpha-parvin	PARVA	25.3237	27.1053	26.4143	26.2811	24.9917	24.9566	25.828	25.2588	-1.02233	0.159068
P40429	60S ribosomal protein L13a	RPL13A	27.892	29.0208	29.6245	28.8458	26.987	28.2571	28.224	27.8227	-1.02307	0.194764
P19338	Nucleolin	NCL	31.0618	31.7602	32.534	31.7853	31.8191	30.0799	30.3782	30.7591	-1.02627	0.208396
P08133	Annexin A6	ANXA6	29.5345	30.7335	31.2338	30.5006	28.2049	30.1594	30.0517	29.472	-1.0286	0.273115
Q14444	Caprin-1	CAPRIN1	28.2978	28.9023	28.3315	28.5105	28.8224	26.9609	26.6525	27.4786	-1.03193	0.217417
Q96AQ6	Pre-B-cell leukemia transcription factor-interacting protein 1	PBXIP1	25.9893	26.5575	27.2284	26.5917	26.3728	24.9894	25.3148	25.559	-1.03273	0.1337
P62847	40S ribosomal protein S24	RPS24	28.7565	28.6019	29.229	28.8625	26.6204	28.5961	28.2524	27.823	-1.0395	0.178546
Q9UPN3	Microtubule-actin cross-linking factor 1	MACF1	26.5471	27.7897	27.904	27.4136	24.7781	27.2502	27.0863	26.3715	-1.04207	0.315425
Q86VP6	Cullin-associated NEDD8-dissociated protein 1	CAND1	29.0291	30.1208	29.1932	29.4477	27.0841	29.0884	29.0382	28.4036	-1.04413	0.232261
P08574	Cytochrome c1, heme protein, mitochondrial	CYC1	28.5263	27.8932	28.8498	28.4231	25.3262	28.569	28.2367	27.3773	-1.0458	0.382777
O00567	Nucleolar protein 56	NOP56	28.3272	28.3662	28.4583	28.3839	26.5352	28.1661	27.3098	27.337	-1.04687	0.0911043
P62318	Small nuclear ribonucleoprotein Sm D3	SNRPD3	27.4657	29.9392	29.312	28.9056	26.6453	28.5667	28.34	27.8507	-1.05497	0.332816
Q8TAE8	Growth arrest and DNA damage-inducible proteins-interacting protein 1	GADD45GIP1	26.0645	25.2773	26.7249	26.0222	25.4907	24.7694	24.6412	24.9671	-1.05513	0.10001
Q8N983	39S ribosomal protein L43, mitochondrial	MRPL43	26.9968	26.0828	27.0419	26.7072	24.1777	26.0383	26.7392	25.6517	-1.05543	0.270296
Q92688	Acidic leucine-rich nuclear phosphoprotein 32 family member B	ANP32B	28.2936	29.3071	29.0042	28.8683	28.5539	27.1688	27.7104	27.811	-1.05727	0.103241
O43776	Asparagine--tRNA ligase, cytoplasmic	NARS	28.9405	29.5811	29.0464	29.1893	27.5049	28.6353	28.2376	28.1259	-1.0634	0.0510716
P62306	Small nuclear ribonucleoprotein F	SNRPF	27.677	27.1926	26.6702	27.1799	26.7093	25.3173	26.3212	26.1159	-1.064	0.10356
Q96AE4	Far upstream element-binding protein 1	FUBP1	29.3973	28.6391	28.03	28.6888	28.3217	27.2712	27.2791	27.624	-1.0648	0.113614
Q00839	Heterogeneous nuclear ribonucleoprotein U	HNRNPU	31.6755	30.6633	31.2106	31.1831	29.2271	30.3399	30.786	30.1177	-1.06547	0.123824
Q9Y3B8	Oligoribonuclease, mitochondrial	REXO2	27.1432	25.6032	25.6998	26.1487	25.9012	25.0401	24.2997	25.0803	-1.0684	0.191144
Q9Y224	UPF0568 protein C14orf166	C14orf166	27.3917	28.7533	28.111	28.0853	26.7666	27.3006	26.9778	27.015	-1.07033	0.064564
P0DMV9	Heat shock 70 kDa protein 1B	HSPA1B	29.9276	30.6719	30.6982	30.4326	28.414	29.8436	29.7849	29.3475	-1.08507	0.110505
Q09666	Neuroblast differentiation-associated protein AHNAK	AHNAK	33.1844	33.4222	34.3266	33.6444	33.9076	32.0701	31.6993	32.559	-1.0854	0.229596
P62277	40S ribosomal protein S13	RPS13	30.8568	30.2357	31.4855	30.8593	28.6561	30.4558	30.1968	29.7696	-1.08977	0.177947
P61221	ATP-binding cassette sub-family E member 1	ABCE1	27.6406	28.2843	27.2937	27.7395	24.77	27.8757	27.2789	26.6415	-1.098	0.331624
P51665	26S proteasome non-ATPase regulatory subunit 7	PSMD7	29.2366	29.0682	28.4708	28.9252	26.3245	28.8567	28.2842	27.8218	-1.1034	0.240455
Q96AG4	Leucine-rich repeat-containing protein 59	LRRC59	31.1832	31.7756	32.3657	31.7748	29.2503	31.9155	30.8477	30.6712	-1.10367	0.262187
P11387	DNA topoisomerase 1	TOP1	27.7214	28.2783	28.3213	28.107	26.08	27.6885	27.2382	27.0022	-1.10477	0.0992406
O00159	Unconventional myosin-Ic	MYO1C	28.1833	29.2255	29.5284	28.9791	25.681	29.1791	28.7347	27.8649	-1.11413	0.395816
P62263	40S ribosomal protein S14	RPS14	29.9753	30.3061	30.2361	30.1725	27.4353	30.1794	29.5403	29.0517	-1.12083	0.250645
O00232	26S proteasome non-ATPase regulatory subunit 12	PSMD12	27.6914	27.796	27.9733	27.8202	25.8838	27.3669	26.8474	26.6994	-1.12087	0.0643413
Q99714	3-hydroxyacyl-CoA dehydrogenase type-2	HSD17B10	28.8361	29.6468	30.163	29.5486	26.3077	29.505	29.4673	28.4267	-1.12197	0.376097
P14174	Macrophage migration inhibitory factor	MIF	30.8081	30.7378	30.8484	30.7981	28.7798	30.2049	30.0297	29.6715	-1.12663	0.0664509
Q7Z6Z7	E3 ubiquitin-protein ligase HUWE1	HUWE1	29.852	29.0669	28.2481	29.0557	25.6895	29.1969	28.8879	27.9248	-1.1309	0.403965
Q00796	Sorbitol dehydrogenase	SORD	27.2817	27.0628	27.2491	27.1979	24.9536	26.072	27.1664	26.064	-1.13387	0.152328
Q9Y3Y2	Chromatin target of PRMT1 protein	CHTOP	25.4313	24.54	24.7873	24.9195	24.5608	23.3926	23.3941	23.7825	-1.13703	0.0733035
Q13247	Serine/arginine-rich splicing factor 6	SRSF6	28.4744	27.8554	28.6908	28.3402	26.6267	28.0006	26.9751	27.2008	-1.1394	0.0774926
P00492	Hypoxanthine-guanine phosphoribosyltransferase	HPRT1	27.9155	28.6704	27.6926	28.0928	25.8466	27.3479	27.6587	26.9511	-1.14177	0.14555
Q9P287	BRCA2 and CDKN1A-interacting protein	BCCIP	26.2853	27.455	27.8196	27.1866	25.3916	27.1681	25.5521	26.0373	-1.14937	0.191528
Q7KZF4	Staphylococcal nuclease domain-containing protein 1	SND1	31.2679	31.3785	31.297	31.3145	28.5403	31.0356	30.9101	30.162	-1.15247	0.228979
P20290	Transcription factor BTF3	BTF3	27.5173	29.2049	28.5907	28.4376	26.9821	27.435	27.4347	27.2839	-1.1537	0.0889103
Q13347	Eukaryotic translation initiation factor 3 subunit I	EIF3I	28.8318	28.6499	28.0861	28.5226	26.5504	27.9051	27.6345	27.3633	-1.15927	0.0695396
P61088	Ubiquitin-conjugating enzyme E2 N	UBE2N	26.7091	28.4967	28.7448	27.9835	28.1048	26.3332	26.0114	26.8165	-1.16707	0.270576
P05386	60S acidic ribosomal protein P1	RPLP1	31.1378	31.2944	31.7523	31.3948	29.0133	30.7512	30.9011	30.2219	-1.17297	0.137628
P35606	Coatomer subunit beta	COPB2	28.4332	29.1345	29.1501	28.9059	26.5315	28.3223	28.3051	27.7196	-1.1863	0.137138
Q92896	Golgi apparatus protein 1	GLG1	28.3095	28.1805	28.6031	28.3644	26.3707	28.3688	26.7817	27.1737	-1.19063	0.128078
Q9NW13	RNA-binding protein 28	RBM28	25.3673	25.3449	26.7221	25.8114	24.3932	24.7862	24.6776	24.619	-1.19243	0.064257
P35232	Prohibitin	PHB	31.9392	30.7176	31.6465	31.4344	28.7582	31.2921	30.6752	30.2418	-1.1926	0.231943
Q13011	Delta(3,5)-Delta(2,4)-dienoyl-CoA isomerase, mitochondrial	ECH1	29.0086	29.0512	28.8787	28.9795	26.8818	28.3556	28.1192	27.7855	-1.19397	0.0603017
P48147	Prolyl endopeptidase	PREP	25.5427	27.0132	25.9571	26.171	21.9659	27.39	25.5561	24.9707	-1.20033	0.507711
P62873	Guanine nucleotide-binding protein G(I)/G(S)/G(T) subunit beta-1	GNB1	29.3275	29.4227	29.8646	29.5383	26.2817	29.1216	29.5651	28.3228	-1.21547	0.308134
O95747	Serine/threonine-protein kinase OSR1	OXSR1	23.2757	26.3757	25.7091	25.1202	25.1916	22.9071	23.61	23.9029	-1.21727	0.352955
Q12797	Aspartyl/asparaginyl beta-hydroxylase	ASPH	29.8013	29.1531	29.7327	29.5624	27.4486	28.6277	28.9571	28.3445	-1.2179	0.0722661
Q99798	Aconitate hydratase, mitochondrial	ACO2	30.2396	30.2338	29.9306	30.1347	26.0435	30.6811	30.0201	28.9149	-1.21977	0.44813
P15559	NAD(P)H dehydrogenase [quinone] 1	NQO1	31.3867	29.7891	29.1677	30.1145	27.5252	29.9886	29.1613	28.8917	-1.2228	0.280236
P41227	N-alpha-acetyltransferase 10	NAA10	26.3909	27.2459	26.8121	26.8163	24.7615	26.9048	25.1038	25.59	-1.22627	0.158813
P62424	60S ribosomal protein L7a	RPL7A	30.4545	30.3146	31.3016	30.6902	28.5626	29.6841	30.1369	29.4612	-1.22903	0.0933579
P15880	40S ribosomal protein S2	RPS2	30.109	30.3743	30.87	30.4511	28.4254	29.4717	29.7602	29.2191	-1.232	0.0562611
O15145	Actin-related protein 2/3 complex subunit 3	ARPC3	28.1868	28.9532	29.1055	28.7485	26.8025	27.5698	28.1651	27.5125	-1.23603	0.0638164
P43243	Matrin-3	MATR3	31.1868	30.7802	30.819	30.9287	28.5674	30.0192	30.49	29.6922	-1.23647	0.105377
P23246	Splicing factor, proline- and glutamine-rich	SFPQ	29.6261	30.5733	30.8855	30.3616	29.5917	29.2447	28.5353	29.1239	-1.23773	0.0649128
P31153	S-adenosylmethionine synthase isoform type-2	MAT2A	27.8649	28.2998	27.4703	27.8783	25.275	27.3096	27.3369	26.6405	-1.23783	0.162314
Q15046	Lysine--tRNA ligase	KARS	28.8023	29.3952	28.9867	29.0614	26.9069	28.4255	28.1231	27.8185	-1.2429	0.0663679
P23396	40S ribosomal protein S3	RPS3	30.452	30.9693	31.4941	30.9718	29.0061	29.8985	30.2786	29.7277	-1.24407	0.0614044
P31930	Cytochrome b-c1 complex subunit 1, mitochondrial	UQCRC1	30.0701	29.5102	30.226	29.9354	25.6168	30.4027	30.014	28.6778	-1.2576	0.462663
P83731	60S ribosomal protein L24	RPL24	29.7547	29.4052	29.8975	29.6858	27.3947	28.6038	29.2441	28.4142	-1.2716	0.0862743
P16435	NADPH--cytochrome P450 reductase	POR	28.0661	27.7798	29.4425	28.4295	24.3679	28.772	28.3162	27.152	-1.27743	0.439441
Q9UJZ1	Stomatin-like protein 2, mitochondrial	STOML2	29.6541	29.355	29.5354	29.5148	26.0501	29.6131	29.0394	28.2342	-1.28063	0.312079
Q12907	Vesicular integral-membrane protein VIP36	LMAN2	27.9397	28.9246	30.0054	28.9566	26.327	28.1873	28.4754	27.6632	-1.29333	0.22387
Q9HD33	39S ribosomal protein L47, mitochondrial	MRPL47	25.9437	24.9612	26.9102	25.9384	23.7121	24.7419	25.4798	24.6446	-1.29377	0.164395
Q9Y6Y8	SEC23-interacting protein	SEC23IP	27.1569	28.4229	27.5157	27.6985	24.1488	28.1831	26.8789	26.4036	-1.2949	0.357681
P31939	Bifunctional purine biosynthesis protein PURH	ATIC	29.9693	29.8863	29.2411	29.6989	27.1547	29.1959	28.8482	28.3996	-1.2993	0.124974
P56385	ATP synthase subunit e, mitochondrial	ATP5I	27.5492	28.2629	29.4558	28.4226	27.1504	27.0366	27.1756	27.1209	-1.30177	0.0799207
Q16629	Serine/arginine-rich splicing factor 7	SRSF7	28.9499	27.3905	28.5259	28.2888	26.7767	27.21	26.9626	26.9831	-1.30567	0.0536426
Q9Y3B7	39S ribosomal protein L11, mitochondrial	MRPL11	26.4721	25.4607	27.0765	26.3364	25.8791	24.8925	24.3103	25.0273	-1.30913	0.117152
Q9Y285	Phenylalanine--tRNA ligase alpha subunit	FARSA	28.9165	28.7966	27.8195	28.5109	26.0115	28.2234	27.3435	27.1928	-1.31807	0.145632
Q8IV08	Phospholipase D3	PLD3	27.3805	27.652	28.0571	27.6965	24.5917	27.2532	27.28	26.375	-1.32157	0.221349
P17980	26S protease regulatory subunit 6A	PSMC3	29.1212	28.7724	28.6595	28.851	25.948	28.7665	27.8561	27.5235	-1.3275	0.190015
P25786	Proteasome subunit alpha type-1	PSMA1	30.0079	30.5507	30.1599	30.2395	27.7809	29.3191	29.5926	28.8975	-1.34197	0.0840659
P25205	DNA replication licensing factor MCM3	MCM3	26.7925	28.5792	27.8294	27.7337	25.307	26.7969	27.0686	26.3908	-1.34287	0.149409
Q04828	Aldo-keto reductase family 1 member C1	AKR1C1	29.2938	29.8425	29.5971	29.5778	26.0505	29.2738	29.3715	28.2319	-1.34587	0.289245
P36578	60S ribosomal protein L4	RPL4	31.4233	31.2505	31.8061	31.4933	28.4448	30.8904	31.0933	30.1428	-1.35047	0.194203
P52209	6-phosphogluconate dehydrogenase, decarboxylating	PGD	31.3864	31.8163	31.0664	31.423	28.8434	30.9419	30.4306	30.072	-1.35107	0.113198
P49589	Cysteine--tRNA ligase, cytoplasmic	CARS	29.3207	28.8046	28.0339	28.7197	24.9358	28.4624	28.6808	27.3597	-1.36007	0.344476
P25787	Proteasome subunit alpha type-2	PSMA2	28.7059	28.7493	28.701	28.7187	25.7891	28.2936	27.9895	27.3574	-1.36133	0.159621
Q9NWV4	UPF0587 protein C1orf123	C1orf123	25.6808	26.9912	25.1852	25.9524	25.5986	24.3081	23.8597	24.5888	-1.3636	0.143032
Q32MZ4	Leucine-rich repeat flightless-interacting protein 1	LRRFIP1	26.5361	28.0232	27.6673	27.4089	26.8855	26.2264	25.014	26.042	-1.3669	0.12575
Q71UM5	40S ribosomal protein S27-like	RPS27L	25.0515	27.0417	27.4346	26.5093	26.0411	24.7329	24.652	25.142	-1.36727	0.18877
P55884	Eukaryotic translation initiation factor 3 subunit B	EIF3B	28.6404	29.9424	29.8196	29.4675	27.0209	28.3892	28.8263	28.0788	-1.38867	0.112219
P23381	Tryptophan--tRNA ligase, cytoplasmic	WARS	32.6484	31.4971	31.4437	31.8631	29.0553	31.3235	31.0322	30.4703	-1.39273	0.162128
P61353	60S ribosomal protein L27	RPL27	30.2932	30.3035	30.7588	30.4518	27.3993	29.8259	29.9413	29.0555	-1.39633	0.172932
P62701	40S ribosomal protein S4, X isoform	RPS4X	30.7557	30.6871	31.068	30.8369	28.2253	30.1998	29.8561	29.4271	-1.40987	0.0854201
Q99623	Prohibitin-2	PHB2	30.9049	30.6161	31.5336	31.0182	28.0211	30.378	30.4246	29.6079	-1.4103	0.16786
P62244	40S ribosomal protein S15a	RPS15A	29.5532	29.9603	31.2915	30.2683	28.0323	29.1212	29.4201	28.8579	-1.41047	0.104265
P62241	40S ribosomal protein S8	RPS8	30.6305	31.6228	32.0954	31.4496	28.9594	30.5676	30.5871	30.038	-1.41153	0.11053
Q99439	Calponin-2	CNN2	24.7393	28.5002	27.2356	26.825	26.6921	24.2788	25.2345	25.4018	-1.42323	0.33801
P46776	60S ribosomal protein L27a	RPL27A	30.645	30.0173	30.6714	30.4446	27.0458	30.1678	29.839	29.0175	-1.42703	0.231788
O43172	U4/U6 small nuclear ribonucleoprotein Prp4	PRPF4	27.7568	26.7943	27.1726	27.2412	24.7448	26.4054	26.2913	25.8138	-1.4274	0.0774856
P53992	Protein transport protein Sec24C	SEC24C	27.9141	28.2882	28.7555	28.3193	24.346	28.0537	28.272	26.8906	-1.4287	0.332449
Q15370	Transcription elongation factor B polypeptide 2	TCEB2	25.9993	26.7466	26.7787	26.5082	26.4738	23.8699	24.8894	25.0777	-1.4305	0.147965
P63010	AP-2 complex subunit beta	AP2B1	28.9413	30.1697	30.7409	29.9506	27.7833	29.02	28.7554	28.5196	-1.43107	0.0926805
P07919	Cytochrome b-c1 complex subunit 6, mitochondrial	UQCRH	27.0214	27.3944	28.2842	27.5667	26.918	26.9895	24.4939	26.1338	-1.43287	0.187242
P62829	60S ribosomal protein L23	RPL23	30.0972	30.6643	30.3362	30.3659	28.0052	29.1194	29.6735	28.9327	-1.4332	0.0503222
P48723	Heat shock 70 kDa protein 13	HSPA13	26.9938	26.8214	28.5004	27.4385	25.0432	26.3032	26.664	26.0035	-1.43507	0.118913
Q15436	Protein transport protein Sec23A	SEC23A	28.088	28.9373	29.0492	28.6915	24.9814	28.2867	28.4695	27.2459	-1.44563	0.285413
P55072	Transitional endoplasmic reticulum ATPase	VCP	32.36	32.6554	32.3125	32.4426	29.9567	31.7975	31.2309	30.995	-1.4476	0.0594654
P53999	Activated RNA polymerase II transcriptional coactivator p15	SUB1	28.3041	29.3768	28.7041	28.795	28.9661	26.9337	26.1333	27.3444	-1.45063	0.182049
Q12905	Interleukin enhancer-binding factor 2	ILF2	29.4215	30.3032	30.5926	30.1058	26.5914	29.8133	29.5597	28.6548	-1.45097	0.254894
Q9Y5M8	Signal recognition particle receptor subunit beta	SRPRB	27.2408	29.0844	28.8238	28.383	26.5581	27.2493	26.9836	26.9303	-1.45267	0.0759345
P53621	Coatomer subunit alpha	COPA	30.2752	30.113	30.3505	30.2462	26.7722	29.8726	29.7256	28.7901	-1.4561	0.223703
P50995	Annexin A11	ANXA11	27.9098	29.3087	29.0366	28.7517	26.2003	28.0564	27.6297	27.2955	-1.45623	0.108115
Q06323	Proteasome activator complex subunit 1	PSME1	28.1574	30.3658	29.8577	29.4603	29.3691	27.3199	27.3056	27.9982	-1.4621	0.201264
Q7Z460	CLIP-associating protein 1	CLASP1	25.6412	26.4916	26.7305	26.2878	23.577	25.6137	25.2785	24.8231	-1.4647	0.108767
Q9BSJ8	Extended synaptotagmin-1	ESYT1	28.3541	29.103	30.2007	29.2193	24.5357	29.2013	29.5211	27.7527	-1.46657	0.436476
P45974	Ubiquitin carboxyl-terminal hydrolase 5	USP5	29.6961	29.6497	28.5495	29.2984	25.653	29.3086	28.5306	27.8307	-1.4677	0.279115
Q9Y265	RuvB-like 1	RUVBL1	29.674	30.2636	30.0443	29.994	27.1541	29.3805	29.039	28.5245	-1.46943	0.108458
Q9UBS4	DnaJ homolog subfamily B member 11	DNAJB11	25.3298	27.0304	27.5536	26.6379	26.1006	25.3821	24.0145	25.1657	-1.4722	0.180362
Q13045	Protein flightless-1 homolog	FLII	28.0623	28.5054	27.5609	28.0429	23.611	28.2236	27.8425	26.559	-1.48383	0.379435
P34897	Serine hydroxymethyltransferase, mitochondrial	SHMT2	30.3958	30.9081	30.8089	30.7043	27.5589	29.7334	30.3453	29.2125	-1.49173	0.157801
Q13148	TAR DNA-binding protein 43	TARDBP	28.9761	27.903	27.4397	28.1063	25.3107	27.5823	26.9395	26.6108	-1.49543	0.140391
P54578	Ubiquitin carboxyl-terminal hydrolase 14	USP14	28.2665	28.565	28.0835	28.305	25.5718	27.3214	27.4679	26.787	-1.51797	0.0720911
P07814	Bifunctional glutamate/proline--tRNA ligase	EPRS	31.2453	30.6585	30.1288	30.6775	27.2805	30.2429	29.9544	29.1593	-1.51827	0.202343
P17812	CTP synthase 1	CTPS1	27.7392	29.049	28.6287	28.4723	25.0699	27.8949	27.8784	26.9477	-1.52457	0.207579
Q12931	Heat shock protein 75 kDa, mitochondrial	TRAP1	28.0383	28.4724	28.5254	28.3454	25.2337	27.6755	27.54	26.8164	-1.52897	0.131119
P41250	Glycine--tRNA ligase	GARS	31.6347	31.5561	31.2235	31.4714	27.6112	31.0616	31.1282	29.9337	-1.53777	0.25842
Q9H9B4	Sideroflexin-1	SFXN1	29.1697	29.1117	29.5503	29.2772	25.1702	29.2014	28.833	27.7349	-1.54237	0.299189
P21912	Succinate dehydrogenase [ubiquinone] iron-sulfur subunit, mitochondrial	SDHB	26.9074	26.6063	28.1537	27.2225	24.3362	26.2642	26.4383	25.6796	-1.5429	0.134248
Q53GQ0	Very-long-chain 3-oxoacyl-CoA reductase	HSD17B12	25.7026	27.494	28.5017	27.2328	24.002	26.5486	26.442	25.6642	-1.56857	0.250052
P08243	Asparagine synthetase [glutamine-hydrolyzing]	ASNS	29.6913	29.2098	28.7601	29.2204	25.504	29.2635	28.1785	27.6487	-1.57173	0.243163
O60610	Protein diaphanous homolog 1	DIAPH1	25.4094	28.0367	26.5698	26.672	24.0608	25.6275	25.6041	25.0975	-1.5745	0.162201
P24752	Acetyl-CoA acetyltransferase, mitochondrial	ACAT1	28.4735	28.5871	28.9728	28.6778	24.8978	28.4587	27.9418	27.0994	-1.57837	0.231936
P06744	Glucose-6-phosphate isomerase	GPI	31.5821	32.3491	31.6822	31.8711	28.2999	31.361	31.2124	30.2911	-1.58003	0.198118
P62888	60S ribosomal protein L30	RPL30	30.0246	30.3529	31.2716	30.5497	27.9076	29.6621	29.3377	28.9691	-1.58057	0.0734717
O96000	NADH dehydrogenase [ubiquinone] 1 beta subcomplex subunit 10	NDUFB10	27.7471	26.6077	28.0991	27.4846	25.3563	27.0303	25.323	25.9032	-1.58143	0.0934303
P62304	Small nuclear ribonucleoprotein E	SNRPE	26.2499	28.5877	28.6768	27.8381	25.5445	28.256	24.9491	26.2499	-1.58827	0.286039
P49591	Serine--tRNA ligase, cytoplasmic	SARS	29.8282	29.7382	29.2452	29.6039	25.0773	29.625	29.3433	28.0152	-1.58867	0.344192
Q1KMD3	Heterogeneous nuclear ribonucleoprotein U-like protein 2	HNRNPUL2	28.7209	29.1976	29.4533	29.1239	25.4616	28.7139	28.3399	27.5051	-1.6188	0.197874
Q14697	Neutral alpha-glucosidase AB	GANAB	31.9313	32.1674	31.49	31.8629	27.4013	31.6571	31.6516	30.2367	-1.62623	0.319394
Q86XR7	Transmembrane emp24 domain-containing protein 7	TMED7	27.6519	28.2519	29.1022	28.3353	25.7696	27.3015	27.0145	26.6952	-1.64013	0.0600759
P57088	Transmembrane protein 33	TMEM33	24.1172	28.2115	29.5961	27.3083	24.0184	26.5163	26.4691	25.6679	-1.64033	0.423068
Q9UKD2	mRNA turnover protein 4 homolog	MRTO4	25.2177	26.4015	27.8885	26.5026	24.5954	25.5847	24.3483	24.8428	-1.65977	0.125835
O43809	Cleavage and polyadenylation specificity factor subunit 5	NUDT21	26.2814	28.5906	28.0567	27.6429	24.5168	26.9997	26.4322	25.9829	-1.66	0.180774
Q14974	Importin subunit beta-1	KPNB1	29.8813	31.5126	31.1657	30.8532	26.6421	30.7047	30.2246	29.1905	-1.66273	0.292961
P46379	Large proline-rich protein BAG6	BAG6	27.9922	28.3206	27.5248	27.9459	24.3598	27.3777	27.1021	26.2799	-1.666	0.167901
O95373	Importin-7	IPO7	29.0478	29.6378	29.5955	29.427	25.3361	28.908	28.9409	27.7283	-1.6987	0.233396
P42704	Leucine-rich PPR motif-containing protein, mitochondrial	LRPPRC	30.7218	31.2695	31.6334	31.2082	28.0366	30.3258	30.1642	29.5089	-1.69937	0.0959967
P36776	Lon protease homolog, mitochondrial	LONP1	31.4266	31.0449	31.1042	31.1919	27.8537	30.419	30.1506	29.4744	-1.71747	0.105102
P49755	Transmembrane emp24 domain-containing protein 10	TMED10	29.907	28.8983	30.3645	29.7233	26.4293	29.2961	28.2776	28.001	-1.72227	0.14222
Q07666	KH domain-containing, RNA-binding, signal transduction-associated protein 1	KHDRBS1	27.7533	30.0448	29.4969	29.0983	27.2889	27.7459	27.0777	27.3708	-1.7275	0.0739978
P35527	Keratin, type I cytoskeletal 9	KRT9	26.3668	29.7035	29.1458	28.4054	25.1837	27.3368	27.501	26.6738	-1.73153	0.245583
P48735	Isocitrate dehydrogenase [NADP], mitochondrial	IDH2	27.1634	28.7115	28.3592	28.078	24.3807	27.8986	26.7534	26.3442	-1.7338	0.201955
Q9P2J5	Leucine--tRNA ligase, cytoplasmic	LARS	29.4871	29.3472	29.1089	29.3144	24.7662	29.1271	28.8467	27.58	-1.7344	0.287107
P56181	Tropomyosin alpha-1 chain	TPM1	24.7075	30.1009	28.809	27.8725	27.7143	25.4499	25.2175	26.1272	-1.74523	0.389633
Q5T4S7	E3 ubiquitin-protein ligase UBR4	UBR4	28.444	29.0319	28.74	28.7386	24.5718	28.6245	27.7613	26.9859	-1.75277	0.231665
Q99988	Growth/differentiation factor 15	GDF15	31.8293	28.7667	29.8954	30.1638	26.4853	29.6486	29.0852	28.4064	-1.75743	0.254592
O00425	Insulin-like growth factor 2 mRNA-binding protein 3	IGF2BP3	29.1368	27.8895	29.0836	28.7033	25.5575	27.5697	27.667	26.9314	-1.7719	0.0908658
Q92499	ATP-dependent RNA helicase DDX1	DDX1	29.3875	29.8143	29.2766	29.4928	25.5431	29.0105	28.5932	27.7156	-1.7772	0.183087
Q13310	Polyadenylate-binding protein 4	PABPC4	28.7583	28.8517	30.0222	29.2107	26.2582	27.7867	28.2318	27.4256	-1.78517	0.06898
P51659	Peroxisomal multifunctional enzyme type 2	HSD17B4	30.4103	29.47	30.1755	30.0186	25.0228	30.0672	29.6103	28.2334	-1.78517	0.33634
Q16666	Gamma-interferon-inducible protein 16	IFI16	28.7065	29.2722	29.2363	29.0717	25.4561	28.383	28.0147	27.2846	-1.78707	0.129584
Q9Y3U8	60S ribosomal protein L36	RPL36	27.3962	29.1193	30.1255	28.8803	27.5722	27.1378	26.534	27.0813	-1.799	0.102275
Q9NR45	Sialic acid synthase	NANS	28.9397	28.2311	27.3669	28.1792	25.1787	26.7493	27.2062	26.3781	-1.80117	0.0778941
O14974	Protein phosphatase 1 regulatory subunit 12A	PPP1R12A	26.0864	27.1487	26.405	26.5467	25.9132	24.6145	23.6767	24.7348	-1.8119	0.0657867
P78527	DNA-dependent protein kinase catalytic subunit	PRKDC	31.0497	31.6487	31.3639	31.3541	27.6651	30.6363	30.3231	29.5415	-1.8126	0.131523
Q9BTV4	Transmembrane protein 43	TMEM43	27.3806	28.8658	29.1157	28.454	24.1095	28.1872	27.5917	26.6295	-1.82457	0.257283
P13010	X-ray repair cross-complementing protein 5	XRCC5	30.9905	31.1555	30.5837	30.9099	27.5598	30.008	29.6692	29.079	-1.8309	0.079913
P09960	Leukotriene A-4 hydrolase	LTA4H	27.7241	28.294	26.3648	27.461	24.3951	26.5679	25.9198	25.6276	-1.83337	0.100429
O14980	Exportin-1	XPO1	28.9901	29.8637	28.8354	29.2297	25.2943	29.067	27.8128	27.3914	-1.83837	0.186537
P14678	Small nuclear ribonucleoprotein-associated proteins B and B	SNRPB	26.8281	28.4895	28.6879	28.0018	24.7202	26.303	27.4581	26.1604	-1.8414	0.136003
P09622	Dihydrolipoyl dehydrogenase, mitochondrial	DLD	28.7401	29.1547	30.3156	29.4035	26.0532	28.5383	28.093	27.5615	-1.84197	0.10973
P15311	Ezrin	EZR	26.1177	28.0565	27.2897	27.1546	26.4823	25.1642	24.1263	25.2576	-1.89703	0.098592
P56192	Methionine--tRNA ligase, cytoplasmic	MARS	29.313	29.4296	29.143	29.2952	24.4209	29.537	28.205	27.3876	-1.90757	0.281752
Q8N163	Cell cycle and apoptosis regulator protein 2	CCAR2	29.5925	28.7662	28.3597	28.9061	24.6412	28.2431	28.0939	26.9927	-1.9134	0.195126
O00469	Procollagen-lysine,2-oxoglutarate 5-dioxygenase 2	PLOD2	25.2455	28.965	28.0232	27.4112	24.6867	25.0362	26.7648	25.4959	-1.91533	0.211236
Q9HAV7	GrpE protein homolog 1, mitochondrial	GRPEL1	26.1277	28.197	28.4095	27.5781	26.7923	26.5084	23.6844	25.6617	-1.91637	0.194333
Q8IUD2	ELKS/Rab6-interacting/CAST family member 1	ERC1	25.8691	27.0892	26.9075	26.6219	25.9439	25.117	23.0548	24.7052	-1.9167	0.11089
Q15019	Septin-2	SEPT2	29.156	30.2364	28.9588	29.4504	25.6694	28.8389	28.0908	27.533	-1.91737	0.137777
Q6P2E9	Enhancer of mRNA-decapping protein 4	EDC4	27.9213	28.409	29.1494	28.4932	24.5132	27.4523	27.7578	26.5744	-1.9188	0.154382
P32969	60S ribosomal protein L9	RPL9	28.3731	29.5282	30.2092	29.3702	26.1355	28.1021	28.0933	27.4436	-1.92653	0.0849383
O43847	Nardilysin	NRD1	25.5264	27.6358	26.925	26.6957	23.2362	25.2178	25.8006	24.7515	-1.9442	0.121882
P12956	X-ray repair cross-complementing protein 6	XRCC6	30.6565	31.792	30.8639	31.1041	27.7512	30.1416	29.562	29.1516	-1.95253	0.0711791
O95347	Structural maintenance of chromosomes protein 2	SMC2	26.0342	27.6788	27.4079	27.0403	23.6338	26.034	25.5759	25.0812	-1.95907	0.0937217
P04844	Dolichyl-diphosphooligosaccharide--protein glycosyltransferase subunit 2	RPN2	28.6764	30.9581	30.8939	30.1761	24.7711	30.1665	29.7059	28.2145	-1.96163	0.356277
Q15393	Splicing factor 3B subunit 3	SF3B3	28.471	29.0677	29.1268	28.8885	24.5077	28.3219	27.887	26.9055	-1.98297	0.1804
P09651	Heterogeneous nuclear ribonucleoprotein A1	HNRNPA1	30.123	31.5848	31.7356	31.1478	30.3669	28.8574	28.2481	29.1575	-1.99033	0.0706009
Q8WXX5	DnaJ homolog subfamily C member 9	DNAJC9	24.4118	26.3818	27.5444	26.1127	25.117	24.2671	22.9714	24.1185	-1.99417	0.145945
P11216	Glycogen phosphorylase, brain form	PYGB	30.1677	30.0711	29.7581	29.999	25.8862	29.3199	28.7551	27.9871	-2.0119	0.133285
O95782	AP-2 complex subunit alpha-1	AP2A1	29.0885	29.3499	29.7157	29.3847	23.753	29.092	29.254	27.3663	-2.01837	0.328775
P04843	Dolichyl-diphosphooligosaccharide--protein glycosyltransferase subunit 1	RPN1	30.4269	31.6108	32.2659	31.4345	27.7997	30.3083	30.1274	29.4118	-2.02273	0.10554
Q04760	Lactoylglutathione lyase	GLO1	27.6873	28.6393	27.9755	28.1007	27.6588	24.9178	25.6289	26.0685	-2.0322	0.0793273
P13645	Keratin, type I cytoskeletal 10	KRT10	25.7997	28.3501	30.15	28.0999	26.8959	25.6566	25.6431	26.0652	-2.03473	0.200416
Q9BS26	Endoplasmic reticulum resident protein 44	ERP44	28.4765	28.9538	29.4822	28.9708	24.6727	28.4451	27.6775	26.9318	-2.03907	0.160997
O60313	Dynamin-like 120 kDa protein, mitochondrial	OPA1	27.8	28.3473	29.4721	28.5398	25.3803	27.1683	26.9507	26.4998	-2.04003	0.0525883
P38919	Eukaryotic initiation factor 4A-III	EIF4A3	28.3434	28.9554	29.0166	28.7718	25.3181	27.2807	27.5725	26.7238	-2.04803	0.0504104
Q16181	Septin-7	SEPT7	29.0739	29.8906	28.4475	29.1373	25.3395	28.1734	27.6253	27.0461	-2.09127	0.0956756
Q9Y678	Coatomer subunit gamma-1	COPG1	28.8702	30.3004	29.9073	29.6926	25.5458	28.5009	28.7267	27.5911	-2.1015	0.131255
P12111	Collagen alpha-3(VI) chain	COL6A3	31.5134	31.6496	31.6203	31.5944	26.3829	31.1076	30.9434	29.478	-2.11647	0.243553
O00571	ATP-dependent RNA helicase DDX3X	DDX3X	29.1055	30.1513	30.9984	30.0851	26.3573	28.8295	28.6946	27.9605	-2.1246	0.094005
P54886	Delta-1-pyrroline-5-carboxylate synthase	ALDH18A1	29.2595	29.708	30.1052	29.6909	24.0837	29.4628	29.052	27.5328	-2.15807	0.284034
O95573	Long-chain-fatty-acid--CoA ligase 3	ACSL3	28.8723	28.83	29.5329	29.0784	24.4895	28.4856	27.757	26.9107	-2.1677	0.157818
O76094	Signal recognition particle subunit SRP72	SRP72	28.66	28.7799	28.5962	28.6787	24.2895	28.3926	26.7393	26.4738	-2.2049	0.138301
P18621	60S ribosomal protein L17	RPL17	30.6541	30.5959	30.9038	30.7179	27.0197	29.7685	28.7428	28.5103	-2.2076	0.0522377
Q15758	Neutral amino acid transporter B(0)	SLC1A5	28.7322	28.4589	29.5844	28.9252	24.5462	28.4593	27.1432	26.7162	-2.20893	0.139108
Q9NSE4	Isoleucine--tRNA ligase, mitochondrial	IARS2	28.4842	28.0243	28.2836	28.264	23.0703	27.7583	27.3077	26.0454	-2.2186	0.213002
Q9UNS2	COP9 signalosome complex subunit 3	COPS3	27.8976	28.401	27.4555	27.918	24.3195	27.475	25.3004	25.6983	-2.21973	0.0843495
Q9UQB8	Brain-specific angiogenesis inhibitor 1-associated protein 2	BAIAP2	23.2413	25.0521	25.4291	24.5742	24.1603	21.2871	21.5237	22.3237	-2.25047	0.120056
P53618	Coatomer subunit beta	COPB1	29.0185	30.457	30.697	30.0575	25.3631	29.5714	28.3868	27.7738	-2.28373	0.167947
P62917	60S ribosomal protein L8	RPL8	30.121	30.2632	31.3328	30.5723	26.4706	29.7395	28.6418	28.284	-2.28837	0.0912656
P49736	DNA replication licensing factor MCM2	MCM2	27.2404	28.7945	28.8877	28.3075	24.4197	27.156	26.4809	26.0189	-2.28867	0.0800287
P39656	Dolichyl-diphosphooligosaccharide--protein glycosyltransferase 48 kDa subunit	DDOST	29.6869	30.3923	30.946	30.3417	25.6905	29.0389	29.2259	27.9851	-2.35663	0.122148
Q08380	Galectin-3-binding protein	LGALS3BP	29.7615	28.7409	29.686	29.3961	25.1609	28.1794	27.7563	27.0322	-2.36393	0.0771478
O75306	NADH dehydrogenase [ubiquinone] iron-sulfur protein 2, mitochondrial	NDUFS2	27.5797	28.1401	28.8337	28.1845	23.414	26.9324	27.0703	25.8056	-2.37893	0.129814
P11413	Glucose-6-phosphate 1-dehydrogenase	G6PD	32.8744	32.6076	31.9512	32.4777	27.702	31.2862	31.2517	30.08	-2.39777	0.120864
Q9BQE3	Tubulin alpha-1C chain	TUBA1C	28.541	28.3721	28.6003	28.5045	23.6727	26.7193	27.9235	26.1052	-2.3993	0.131142
Q92900	Regulator of nonsense transcripts 1	UPF1	27.8264	29.1612	29.2054	28.731	23.9677	27.6468	27.3132	26.3092	-2.42177	0.126717
P16615	Sarcoplasmic/endoplasmic reticulum calcium ATPase 2	ATP2A2	29.5693	29.2106	29.7674	29.5158	25.4125	28.598	27.2112	27.0739	-2.44187	0.0595662
Q86V48	Leucine zipper protein 1	LUZP1	23.8214	26.6061	25.706	25.3778	23.1883	23.545	21.9986	22.9106	-2.4672	0.0592488
Q9UJS0	Calcium-binding mitochondrial carrier protein Aralar2	SLC25A13	28.7848	28.7734	29.3879	28.982	23.6081	28.3285	27.5057	26.4808	-2.50127	0.16404
Q9UMS4	Pre-mRNA-processing factor 19	PRPF19	28.7973	29.7506	29.703	29.417	24.9564	28.3204	27.428	26.9016	-2.51537	0.0752418
Q8TEX9	Importin-4	IPO4	27.6236	29.0477	28.749	28.4734	22.8179	27.7233	27.2483	25.9298	-2.5436	0.191706
P14735	Insulin-degrading enzyme	IDE	25.4417	28.3962	28.1225	27.3201	22.5289	26.3054	25.4119	24.7487	-2.5714	0.157048
P62136	Serine/threonine-protein phosphatase PP1-alpha catalytic subunit	PPP1CA	28.65	29.6232	29.6705	29.3146	23.257	28.9414	28.0172	26.7385	-2.57603	0.22399
P22102	Trifunctional purine biosynthetic protein adenosine-3	GART	30.3329	30.4735	29.6913	30.1659	25.3551	28.986	28.4016	27.5809	-2.585	0.0880604
P61923	Coatomer subunit zeta-1	COPZ1	29.0595	28.7507	28.2202	28.6768	24.1753	27.4785	26.6014	26.0851	-2.59173	0.0635522
Q9Y333	U6 snRNA-associated Sm-like protein LSm2	LSM2	24.7422	27.6353	27.4997	26.6257	24.6076	23.8455	23.6379	24.0303	-2.5954	0.0583093
P04439	HLA class I histocompatibility antigen, A-3 alpha chain	HLA-A3	30.7521	30.6588	31.0751	30.8287	26.3537	29.5428	28.793	28.2298	-2.59883	0.0554234
Q14258	E3 ubiquitin/ISG15 ligase TRIM25	TRIM25	28.3195	28.7082	29.1139	28.7139	23.873	27.2542	27.1731	26.1001	-2.61377	0.0830762
P04181	Ornithine aminotransferase, mitochondrial	OAT	28.58	29.2876	29.5621	29.1432	24.2492	27.6523	27.6079	26.5031	-2.6401	0.0859774
P26640	Valine--tRNA ligase	VARS	29.6752	29.6842	29.746	29.7018	22.1403	29.4879	29.4841	27.0374	-2.66437	0.337727
P39748	Flap endonuclease 1	FEN1	27.7269	29.0794	29.0402	28.6155	24.0368	26.8801	26.8648	25.9272	-2.68827	0.0617349
Q15029	116 kDa U5 small nuclear ribonucleoprotein component	EFTUD2	29.4165	29.6348	29.6892	29.5802	24.2249	28.6675	27.7561	26.8828	-2.69733	0.117821
O43143	Pre-mRNA-splicing factor ATP-dependent RNA helicase DHX15	DHX15	29.7191	29.9701	29.8394	29.8429	25.1201	28.5254	27.6826	27.1094	-2.7335	0.0562212
O00148	ATP-dependent RNA helicase DDX39A	DDX39A	30.1933	30.5674	30.307	30.3559	25.4297	29.072	28.1546	27.5521	-2.8038	0.0632754
Q6P2Q9	Pre-mRNA-processing-splicing factor 8	PRPF8	27.7793	30.0258	29.8876	29.2309	23.7976	27.6195	27.5804	26.3325	-2.8984	0.118306
Q14008	Cytoskeleton-associated protein 5	CKAP5	27.772	28.8745	28.814	28.4868	23.3639	27.1526	26.0077	25.5081	-2.97877	0.0646915
P33993	DNA replication licensing factor MCM7	MCM7	28.358	28.983	28.5555	28.6322	22.797	27.4847	26.5488	25.6102	-3.022	0.104521
P68400	Casein kinase II subunit alpha	CSNK2A1	28.2676	28.4446	28.7003	28.4708	23.1363	27.2442	25.9245	25.435	-3.03583	0.0672086
O75643	U5 small nuclear ribonucleoprotein 200 kDa helicase	SNRNP200	29.3524	30.6669	30.8513	30.2902	24.5193	28.9195	28.2747	27.2378	-3.05237	0.103204
O00116	Alkyldihydroxyacetonephosphate synthase, peroxisomal	AGPS	28.3954	28.7033	29.3801	28.8263	23.088	27.4434	26.7446	25.7587	-3.0676	0.0905546
P07099	Epoxide hydrolase 1	EPHX1	29.2533	30.8148	31.3451	30.4711	23.6688	28.7793	28.767	27.0717	-3.39937	0.134149
