# Supplementary material for: mTORC2 interactome and localization determine aggressiveness of high-grade glioma cells through association with gelsolin
Source: Sci Rep. 2023 Apr 29;13:7037. doi: 10.1038/s41598-023-33872-y (PMC10148843; doi:10.1038/s41598-023-33872-y)
Supplement: Supplementary file 11 — Supplementary Information 11. [file 41598_2023_33872_MOESM11_ESM.xlsx]

## Sheet: Table S10
Table S10. Differential expression of common mTORC2 interactome in U87MG compared to H4 cells as presented in Figure 5F. Significantly upregulated proteins are labeled in pink and significantly downregulated proteins are labeled in green. Significant p-values < 0.05 were highlighted in yellow.
Uniprot Accession	Common mTORC2 interactome in H4 vs U87MG glioma cells	Gene Name	RIC IP H4_1	RIC IP H4_2	RIC IP H4_3	Average IP H4	RIC IP U87_1	RIC IP U87_2	RIC IP U87_3	Average IP U87	Log2 fold change (U87-H4)	p-value
P06396	Gelsolin	GSN	20.8988	19.9052	19.4603	20.0881	25.432	30.1806	29.9366	28.5164	8.4283	0.00623994
P68366	Tubulin alpha-4A chain	TUBA4A	17.933	18.2531	18.7331	18.3064	24.6379	25.529	26.5713	25.5794	7.273	0.000274751
P35579	Myosin-9	MYH9	25.5151	26.2005	27.4616	26.3924	31.555	34.0318	34.1896	33.2588	6.8664	0.00259331
O94832	Unconventional myosin-Id	MYO1D	19.2165	20.5174	20.0043	19.9127	24.2712	26.4119	28.0918	26.2583	6.34557	0.00557827
O00159	Unconventional myosin-Ic	MYO1C	21.7871	23.8038	25.0162	23.5357	26.9655	29.5825	29.8463	28.7981	5.2624	0.0161533
P21399	Cytoplasmic aconitate hydratase	ACO1	17.6011	19.6553	19.5582	18.9382	24.9162	23.3214	24.1734	24.137	5.1988	0.00306244
Q9Y4I1	Unconventional myosin-Va	MYO5A	19.3916	17.4037	20.5339	19.1097	22.3128	23.4947	27.0853	24.2976	5.18787	0.0380753
O60488	Long-chain-fatty-acid--CoA ligase 4	ACSL4	19.1343	20.6032	22.1711	20.6362	25.4744	24.3815	26.7955	25.5505	4.91427	0.0118267
P33121	Long-chain-fatty-acid--CoA ligase 1	ACSL1	19.4278	19.3294	20.2136	19.6569	24.4302	23.9442	25.0225	24.4656	4.8087	0.000328745
P17252	Protein kinase C alpha type	PRKCA	18.0763	21.1895	21.5912	20.2857	24.1672	24.6974	25.9672	24.9439	4.65827	0.0194419
P61158	Actin-related protein 3	ACTR3	19.0193	21.6445	21.6608	20.7749	23.0723	26.3437	26.6718	25.3626	4.58773	0.0337689
Q14764	Major vault protein	MVP	19.6749	20.5033	20.4816	20.2199	25.3883	23.3817	25.1657	24.6452	4.4253	0.0030545
O43707	Alpha-actinin-4	ACTN4	21.3034	20.4303	21.6981	21.1439	22.7014	26.2409	26.7993	25.2472	4.10327	0.0372974
Q13557	Calcium/calmodulin-dependent protein kinase type II subunit delta	CAMK2D	18.9272	19.5958	18.6065	19.0432	22.7909	21.7901	24.7589	23.1133	4.07013	0.0114512
P52789	Hexokinase-2	HK2	19.9661	19.7124	21.4735	20.384	24.2647	22.7214	25.3783	24.1215	3.73747	0.0168249
Q9UM54	Unconventional myosin-VI	MYO6	22.8975	22.9671	23.5902	23.1516	24.7782	27.5293	27.569	26.6255	3.4739	0.0216137
P55809	Succinyl-CoA:3-ketoacid coenzyme A transferase 1, mitochondrial	OXCT1	20.3582	19.729	21.3447	20.4773	24.5722	23.5701	23.535	23.8924	3.41513	0.00416629
P05023	Sodium/potassium-transporting ATPase subunit alpha-1	ATP1A1	19.7347	19.743	20.6289	20.0355	22.8135	22.8332	24.3379	23.3282	3.29267	0.00491959
Q13200	26S proteasome non-ATPase regulatory subunit 2	PSMD2	21.5278	21.0703	22.4069	21.6683	24.9297	24.3477	25.4368	24.9047	3.2364	0.00299683
P60709	Actin, cytoplasmic 1	ACTB	30.3323	30.2326	28.4968	29.6872	31.2399	33.5211	33.8717	32.8776	3.19033	0.0350278
Q3KQV9	UDP-N-acetylhexosamine pyrophosphorylase-like protein 1	UAP1L1	18.6906	20.5505	21.1468	20.1293	23.7795	22.6068	23.5554	23.3139	3.1846	0.0179552
P62191	26S protease regulatory subunit 4	PSMC1	20.4843	20.5481	22.3993	21.1439	24.36	23.54	24.8617	24.2539	3.11	0.0134614
O15143	Actin-related protein 2/3 complex subunit 1B	ARPC1B	22.2682	21.6601	22.1268	22.0184	23.6063	24.5296	27.1635	25.0998	3.08143	0.0464247
Q9BWM7	Sideroflexin-3	SFXN3	22.9889	20.9047	21.8021	21.8986	24.5971	23.9385	26.2702	24.9353	3.0367	0.0298889
P13639	Elongation factor 2	EEF2	23.5268	22.7001	24.5654	23.5974	26.0276	26.3049	26.6273	26.3199	2.7225	0.00862544
Q00535	Cyclin-dependent-like kinase 5	CDK5	19.4037	19.8804	20.4664	19.9168	23.428	21.1662	22.9754	22.5232	2.60637	0.0261367
P11586	C-1-tetrahydrofolate synthase, cytoplasmic	MTHFD1	23.0207	23.0443	24.5298	23.5316	25.953	26.0981	26.3177	26.1229	2.59133	0.00708933
Q9BR76	Coronin-1B	CORO1B	18.8542	20.2908	21.0833	20.0761	23.8334	21.7307	22.3269	22.6303	2.55423	0.0475498
O75083	WD repeat-containing protein 1	WDR1	23.7613	22.7253	24.6509	23.7125	25.6656	26.0546	27.0352	26.2518	2.5393	0.0211674
P40939	Trifunctional enzyme subunit alpha, mitochondrial	HADHA	22.1898	24.1274	24.4235	23.5802	25.672	25.5805	27.0887	26.1137	2.5335	0.0412533
P43490	Nicotinamide phosphoribosyltransferase	NAMPT	22.5621	23.815	24.1035	23.4935	26.9124	24.6074	26.3043	25.9414	2.44783	0.0429531
O60443	Non-syndromic hearing impairment protein 5	DFNA5	19.0544	19.8509	20.1322	19.6792	23.1822	20.8844	21.8674	21.978	2.29883	0.0359556
P43686	26S protease regulatory subunit 6B	PSMC4	20.4677	19.5376	20.2581	20.0878	22.6572	22.2379	22.1943	22.3631	2.27533	0.00201881
P38606	V-type proton ATPase catalytic subunit A	ATP6V1A	22.3611	21.6055	23.48	22.4822	24.3314	24.4666	25.4631	24.7537	2.2715	0.0251412
Q04446	1,4-alpha-glucan-branching enzyme	GBE1	22.7676	21.7607	23.9121	22.8135	24.8673	24.4198	25.5826	24.9566	2.1431	0.0388542
P41250	Glycine--tRNA ligase	GARS	22.9632	22.5354	24.7168	23.4051	25.2918	25.6018	25.7442	25.5459	2.1408	0.0346637
P40227	T-complex protein 1 subunit zeta	CCT6A	23.7645	23.7766	23.2775	23.6062	24.9851	26.1796	25.6928	25.6192	2.01297	0.00631777
P09622	Dihydrolipoyl dehydrogenase, mitochondrial	DLD	21.6906	22.2414	22.8339	22.2553	24.008	24.2857	24.3672	24.2203	1.965	0.0048224
Q99832	T-complex protein 1 subunit eta	CCT7	22.7201	23.1823	23.1062	23.0029	25.6787	24.3729	24.7422	24.9313	1.9284	0.00961435
P46459	Vesicle-fusing ATPase	NSF	22.8227	22.1017	22.4621	22.4622	24.0264	24.0356	25.0682	24.3767	1.91457	0.00900913
Q9Y678	Coatomer subunit gamma-1	COPG1	22.7295	22.3603	23.4534	22.8477	24.9119	24.0855	25.259	24.7521	1.9044	0.0158392
P11177	Pyruvate dehydrogenase E1 component subunit beta, mitochondrial	PDHB	22.6871	21.8656	22.6329	22.3952	23.4783	24.4804	24.6913	24.2167	1.82147	0.0165207
Q9NVI7	ATPase family AAA domain-containing protein 3A	ATAD3A	23.4618	24.6971	24.6974	24.2854	25.5342	26.0304	26.5361	26.0336	1.74813	0.0254956
Q14203	Dynactin subunit 1	DCTN1	23.1387	22.5693	22.5457	22.7512	24.6038	23.9733	24.9114	24.4962	1.74493	0.0066413
Q9BSJ8	Extended synaptotagmin-1	ESYT1	21.7506	21.0385	21.0732	21.2874	23.6862	22.0283	23.3199	23.0115	1.72403	0.0357421
O00148	ATP-dependent RNA helicase DDX39A	DDX39A	20.7335	22.3533	21.0825	21.3898	22.8418	23.2042	22.8663	22.9708	1.581	0.0353486
P47895	Aldehyde dehydrogenase family 1 member A3	ALDH1A3	22.2504	21.9534	22.8367	22.3468	24.5728	23.5242	23.3788	23.8253	1.47843	0.0318118
O14828	Secretory carrier-associated membrane protein 3	SCAMP3	22.4601	21.4485	21.3018	21.7368	22.6463	23.8755	23.0704	23.1974	1.4606	0.0463653
P38646	Stress-70 protein, mitochondrial	HSPA9	23.8536	23.2555	24.5045	23.8712	25.8442	24.881	25.1853	25.3035	1.4323	0.0355616
P11142	Heat shock cognate 71 kDa protein	HSPA8	25.2485	24.2629	24.7365	24.7493	26.3552	25.8668	26.1017	26.1079	1.3586	0.0128731
Q9Y265	RuvB-like 1	RUVBL1	22.0419	21.4494	21.9219	21.8044	22.8078	23.1004	23.4507	23.1196	1.31523	0.00712028
P49411	Elongation factor Tu, mitochondrial	TUFM	25.9447	26.1483	25.2715	25.7882	26.9626	27.1773	26.8427	26.9942	1.20603	0.0129489
Q9H9B4	Sideroflexin-1	SFXN1	23.9534	22.7515	23.2115	23.3055	24.3356	24.449	24.7309	24.5052	1.1997	0.0314235
P26641	Elongation factor 1-gamma	EEF1G	20.7464	20.8299	20.4093	20.6619	22.1017	21.8997	21.3584	21.7866	1.12473	0.0118218
Q13823	Nucleolar GTP-binding protein 2	GNL2	20.1827	20.8662	21.2649	20.7713	19.8406	19.5709	19.896	19.7692	-1.0021	0.0390721
P00387	NADH-cytochrome b5 reductase 3	CYB5R3	25.2458	25.0006	24.8269	25.0244	23.8116	23.4692	23.9212	23.734	-1.29043	0.00210964
P11413	Glucose-6-phosphate 1-dehydrogenase	G6PD	26.2709	25.8555	26.7325	26.2863	24.5724	24.2349	24.2608	24.356	-1.93027	0.0021853
P02768	Serum albumin	ALB	26.0225	26.4661	24.8416	25.7767	24.0213	23.9381	23.1564	23.7053	-2.07147	0.0205635
O95470	Sphingosine-1-phosphate lyase 1	SGPL1	21.8607	23.2765	23.5981	22.9118	21.6841	20.2154	20.4108	20.7701	-2.14167	0.0384622
P81605	Dermcidin	DCD	24.5897	24.8858	23.9618	24.4791	22.0411	23.3719	21.4816	22.2982	-2.1809	0.0249195
Q16658	Fascin	FSCN1	23.0575	21.6192	22.5112	22.396	20.4158	17.4136	19.5093	19.1129	-3.28307	0.028831
P02545	Prelamin-A/C	LMNA	23.6701	23.9392	23.6949	23.7681	25.0314	24.2013	25.0239	24.7522	0.984133	0.0270066
P11021	78 kDa glucose-regulated protein	HSPA5	25.8765	25.5987	25.3458	25.607	26.6938	26.3248	26.3997	26.4728	0.865767	0.0103992
Q15042	Rab3 GTPase-activating protein catalytic subunit	RAB3GAP1	21.1535	21.217	20.8018	21.0574	21.8457	21.616	21.8916	21.7844	0.727	0.00931856
P63244	Guanine nucleotide-binding protein subunit beta-2-like 1	GNB2L1	25.9353	25.7496	25.4731	25.7193	26.5436	26.5639	26.0812	26.3962	0.6769	0.030819
Q13144	Translation initiation factor eIF-2B subunit epsilon	EIF2B5	22.4878	22.5166	22.2922	22.4322	22.1276	22.2147	22.1541	22.1655	-0.266733	0.0237192
O43854	EGF-like repeat and discoidin I-like domain-containing protein 3	EDIL3	23.0851	23.3827	23.0814	23.1831	21.9689	22.4413	22.6707	22.3603	-0.822767	0.0230483
P26640	Valine--tRNA ligase	VARS	24.2119	24.3477	23.7838	24.1145	23.7578	22.852	22.9342	23.1813	-0.933133	0.0497218
P46940	Ras GTPase-activating-like protein IQGAP1	IQGAP1	20.1141	20.9503	22.5352	21.1999	26.4719	23.0863	24.2058	24.588	3.38813	0.0503145
P61160	Actin-related protein 2	ACTR2	23.8667	23.9939	22.2655	23.3754	24.7707	25.9712	27.6836	26.1418	2.76647	0.0522106
O43795	Unconventional myosin-Ib	MYO1B	20.4702	21.4781	23.3412	21.7632	23.063	24.1524	26.372	24.5291	2.76597	0.0979865
Q9NZM1	Myoferlin	MYOF	19.9686	20.039	20.5566	20.1881	24.5978	21.1499	22.4175	22.7217	2.53367	0.0685956
P53396	ATP-citrate synthase	ACLY	21.2073	22.4096	24.0898	22.5689	25.3754	24.0066	25.1405	24.8408	2.27193	0.072326
O60762	Dolichol-phosphate mannosyltransferase subunit 1	DPM1	21.2358	20.4937	21.2293	20.9863	24.8241	21.81	22.9437	23.1926	2.20633	0.0729924
P04792	Heat shock protein beta-1	HSPB1	23.2092	21.4367	23.4594	22.7018	25.3118	22.7497	26.505	24.8555	2.15373	0.167151
P08237	ATP-dependent 6-phosphofructokinase, muscle type	PFKM	21.477	21.539	23.823	22.2797	24.2923	23.0793	25.8504	24.4073	2.12767	0.128529
Q01813	ATP-dependent 6-phosphofructokinase, platelet type	PFKP	23.9026	23.9121	25.1594	24.3247	26.1372	25.4224	27.4924	26.3507	2.02597	0.0513619
P00966	Argininosuccinate synthase	ASS1	21.8927	24.6693	23.6189	23.3936	24.768	25.1396	26.0607	25.3228	1.92913	0.0976429
P62195	26S protease regulatory subunit 8	PSMC5	19.8198	22.4896	21.0684	21.1259	24.3352	20.6479	23.9458	22.9763	1.85037	0.257081
O95299	NADH dehydrogenase [ubiquinone] 1 alpha subcomplex subunit 10, mitochondrial	NDUFA10	20.0613	19.6194	21.6002	20.427	23.2867	19.7255	23.743	22.2517	1.82477	0.263751
P61163	Alpha-centractin	ACTR1A	22.5976	21.8339	21.6877	22.0397	24.5484	22.5005	24.1132	23.7207	1.68097	0.0698226
Q8WUM4	Programmed cell death 6-interacting protein	PDCD6IP	21.1282	20.4646	21.2625	20.9518	24.358	20.9886	22.5073	22.618	1.6662	0.172666
Q13501	Sequestosome-1	SQSTM1	20.9329	20.1583	24.1484	21.7465	25.2099	20.8863	24.0998	23.3987	1.65213	0.406165
O43242	26S proteasome non-ATPase regulatory subunit 3	PSMD3	19.9419	22.7245	22.3808	21.6824	23.5711	21.8154	24.3947	23.2604	1.578	0.245351
Q6DD88	Atlastin-3	ATL3	20.9277	21.4225	22.2512	21.5338	23.6374	21.5903	23.9887	23.0721	1.53833	0.141582
O95433	Activator of 90 kDa heat shock protein ATPase homolog 1	AHSA1	21.1834	20.097	20.7234	20.6679	22.1675	20.6585	23.6664	22.1641	1.4962	0.180564
P62979	Ubiquitin-40S ribosomal protein S27a	RPS27A	24.7	24.8066	24.2198	24.5755	25.1763	25.9922	26.8513	26.0066	1.43113	0.0501956
Q9BTW9	Tubulin-specific chaperone D	TBCD	21.6191	21.3004	20.8415	21.2537	22.1486	21.8288	23.9588	22.6454	1.39173	0.117888
P48643	T-complex protein 1 subunit epsilon	CCT5	22.9435	22.9685	23.4185	23.1102	24.5212	23.4785	25.495	24.4982	1.38807	0.0825317
P56192	Methionine--tRNA ligase, cytoplasmic	MARS	21.3017	23.0472	23.0769	22.4753	23.8715	23.1883	24.3595	23.8064	1.33117	0.121107
Q6WCQ1	Myosin phosphatase Rho-interacting protein	MPRIP	25.3547	20.312	19.9386	21.8684	23.9641	22.7299	22.8097	23.1679	1.29947	0.508378
P35606	Coatomer subunit beta	COPB2	20.3945	21.5332	22.4118	21.4465	22.9328	21.6287	23.6121	22.7245	1.27803	0.196024
Q9UBM7	7-dehydrocholesterol reductase	DHCR7	21.5858	21.7753	20.9097	21.4236	23.2474	21.5024	23.3281	22.6926	1.26903	0.123022
P36776	Lon protease homolog, mitochondrial	LONP1	21.593	21.3731	23.434	22.1334	23.9549	22.7789	23.3935	23.3758	1.2424	0.166849
P22102	Trifunctional purine biosynthetic protein adenosine-3	GART	20.8891	22.7257	23.5362	22.3837	23.9847	23.2201	23.6631	23.6226	1.23897	0.202566
P48735	Isocitrate dehydrogenase [NADP], mitochondrial	IDH2	22.6371	23.3102	21.9971	22.6481	23.7998	23.4303	24.3883	23.8728	1.22467	0.0599237
P55084	Trifunctional enzyme subunit beta, mitochondrial	HADHB	24.4858	25.1155	22.9894	24.1969	26.3633	24.2639	25.6129	25.4134	1.21647	0.239138
Q9Y6G9	Cytoplasmic dynein 1 light intermediate chain 1	DYNC1LI1	20.5955	22.0772	22.2764	21.6497	22.9429	22.2457	23.3597	22.8494	1.19973	0.125933
Q7KZF4	Staphylococcal nuclease domain-containing protein 1	SND1	20.1541	20.88	22.3987	21.1443	23.5134	21.5115	22.0029	22.3426	1.19833	0.2514
Q13509	Tubulin beta-3 chain	TUBB3	22.8528	25.1096	24.8756	24.2793	25.0972	25.3072	26.0041	25.4695	1.19017	0.195723
Q15046	Lysine--tRNA ligase	KARS	21.5106	22.918	23.9077	22.7788	23.5358	23.5114	24.8141	23.9538	1.175	0.224134
Q06210	Glutamine--fructose-6-phosphate aminotransferase [isomerizing] 1	GFPT1	23.4509	23.6172	25.246	24.1047	25.2891	24.129	26.2924	25.2368	1.13213	0.252647
P14868	Aspartate--tRNA ligase, cytoplasmic	DARS	20.8848	24.0744	24.0641	23.0078	24.899	23.0849	24.3565	24.1135	1.1057	0.405351
Q14204	Cytoplasmic dynein 1 heavy chain 1	DYNC1H1	23.778	24.7424	27.022	25.1808	27.4036	25.0968	26.3529	26.2844	1.10363	0.399063
P55072	Transitional endoplasmic reticulum ATPase	VCP	22.2008	21.8218	23.4794	22.5007	23.9734	23.6453	23.1543	23.591	1.09033	0.120952
Q6NZI2	Polymerase I and transcript release factor	PTRF	22.6822	23.3027	24.0852	23.3567	24.2984	23.9767	25.0556	24.4436	1.08687	0.103272
Q00839	Heterogeneous nuclear ribonucleoprotein U	HNRNPU	25.8066	26.7674	27.7851	26.7864	26.4672	24.5009	26.3532	25.7738	-1.0126	0.302249
P53621	Coatomer subunit alpha	COPA	25.4945	25.847	25.5802	25.6406	26.0977	23.1506	24.566	24.6048	-1.0358	0.29364
P04083	Annexin A1	ANXA1	22.8247	21.3945	19.575	21.2647	22.5086	19.6912	18.3577	20.1858	-1.0789	0.522971
O00116	Alkyldihydroxyacetonephosphate synthase, peroxisomal	AGPS	21.2669	23.7966	24.0595	23.041	22.0619	21.3853	22.4325	21.9599	-1.0811	0.314899
P31930	Cytochrome b-c1 complex subunit 1, mitochondrial	UQCRC1	23.3764	23.3382	22.3749	23.0298	23.7288	20.8387	20.9214	21.8296	-1.2002	0.298284
P46777	60S ribosomal protein L5	RPL5	25.613	25.7546	27.3238	26.2305	26.2511	22.8803	25.8526	24.9947	-1.2358	0.359996
P02786	Transferrin receptor protein 1	TFRC	23.3653	24.6541	24.7534	24.2576	24.0758	22.5537	22.4259	23.0185	-1.23913	0.148435
P50454	Serpin H1	SERPINH1	26.8865	26.4462	24.1805	25.8377	24.7101	24.7431	24.2672	24.5735	-1.26427	0.212102
P62277	40S ribosomal protein S13	RPS13	26.24	20.3599	25.2078	23.9359	24.8732	18.7774	24.319	22.6565	-1.27937	0.655615
P15924	Desmoplakin	DSP	24.7952	23.0782	24.1127	23.9954	23.3758	24.0421	20.4373	22.6184	-1.37697	0.320291
P23526	Adenosylhomocysteinase	AHCY	25.226	24.8732	23.5789	24.5594	24.0076	22.2784	23.0182	23.1014	-1.45797	0.108629
P35232	Prohibitin	PHB	26.2487	24.9935	25.9199	25.7207	26.0914	22.3214	24.3325	24.2484	-1.47227	0.270416
P36578	60S ribosomal protein L4	RPL4	25.7399	27.9984	27.4512	27.0632	26.898	23.4161	26.437	25.5837	-1.47947	0.314219
P48668	Keratin, type II cytoskeletal 6C	KRT6C	26.58	27.7771	26.1738	26.8436	25.7543	26.8976	23.4399	25.3639	-1.4797	0.2588
Q9NW13	RNA-binding protein 28	RBM28	21.1353	22.302	23.0288	22.1554	20.8723	19.6006	21.4602	20.6444	-1.511	0.124077
Q9Y4L1	Hypoxia up-regulated protein 1	HYOU1	26.5017	25.1972	25.2357	25.6449	24.9338	23.2952	24.1193	24.1161	-1.52877	0.0747538
P15880	40S ribosomal protein S2	RPS2	26.5739	26.6202	26.52	26.5714	27.6108	20.6039	26.9102	25.0416	-1.52973	0.530115
P13645	Keratin, type I cytoskeletal 10	KRT10	31.7918	31.5928	30.7259	31.3702	29.9404	31.4614	28.112	29.8379	-1.53223	0.208199
P31943	Heterogeneous nuclear ribonucleoprotein H	HNRNPH1	22.8832	27.1308	24.6854	24.8998	23.6379	23.0241	23.2728	23.3116	-1.5882	0.270693
Q15393	Splicing factor 3B subunit 3	SF3B3	22.5101	21.6607	22.0655	22.0788	22.1236	19.1714	20.0343	20.4431	-1.63567	0.146701
P02533	Keratin, type I cytoskeletal 14	KRT14	28.0401	27.9933	26.768	27.6005	26.6091	27.4154	23.7718	25.9321	-1.66837	0.23056
P50914	60S ribosomal protein L14	RPL14	24.0747	25.7403	25.9393	25.2514	25.4078	20.6365	24.6538	23.566	-1.6854	0.350115
P78527	DNA-dependent protein kinase catalytic subunit	PRKDC	23.7169	24.869	26.3208	24.9689	24.3267	21.5981	23.9113	23.2787	-1.6902	0.210649
P17844	Probable ATP-dependent RNA helicase DDX5	DDX5	22.6582	23.7809	24.1818	23.5403	23.1344	20.8818	21.4622	21.8261	-1.71417	0.103208
O60832	H/ACA ribonucleoprotein complex subunit 4	DKC1	21.9745	24.614	25.0456	23.878	22.7642	20.1292	23.3961	22.0965	-1.78153	0.268164
Q7L2E3	Putative ATP-dependent RNA helicase DHX30	DHX30	21.4303	22.502	22.9153	22.2825	21.9895	19.0072	20.4592	20.4853	-1.79723	0.136952
P13010	X-ray repair cross-complementing protein 5	XRCC5	23.8473	23.1361	24.5951	23.8595	23.2611	20.7318	22.1754	22.0561	-1.8034	0.099748
Q02878	60S ribosomal protein L6	RPL6	26.0093	26.6983	27.5171	26.7416	26.8056	21.2593	26.5285	24.8645	-1.8771	0.369103
P61619	Protein transport protein Sec61 subunit alpha isoform 1	SEC61A1	23.0978	23.6039	24.4372	23.713	24.4512	18.4618	22.5671	21.8267	-1.88627	0.356375
Q07065	Cytoskeleton-associated protein 4	CKAP4	22.0409	24.0343	24.5381	23.5378	24.4997	19.3373	20.8426	21.5599	-1.9779	0.312264
Q14152	Eukaryotic translation initiation factor 3 subunit A	EIF3A	24.7962	24.5426	24.6907	24.6765	24.876	20.8614	21.778	22.5051	-2.17137	0.148911
Q9NR30	Nucleolar RNA helicase 2	DDX21	23.6723	25.5285	27.065	25.4219	24.7236	22.2663	22.2831	23.091	-2.33093	0.141783
P62906	60S ribosomal protein L10a	RPL10A	25.6559	25.9295	27.4562	26.3472	27.7239	20.5135	23.6392	23.9589	-2.38833	0.331159
P23381	Tryptophan--tRNA ligase, cytoplasmic	WARS	25.9928	25.2234	26.092	25.7694	25.5341	21.8157	22.7262	23.3587	-2.41073	0.10456
P08779	Keratin, type I cytoskeletal 16	KRT16	25.9724	26.3694	24.5777	25.6398	23.8205	23.9966	21.8048	23.2073	-2.43253	0.0520298
Q6R327	Rapamycin-insensitive companion of mTOR	RICTOR	26.0449	25.0212	25.9881	25.6847	24.974	19.4656	23.273	22.5709	-3.11387	0.13427
Q08211	ATP-dependent RNA helicase A	DHX9	26.1968	26.3747	29.8243	27.4653	25.5586	23.3529	23.6992	24.2036	-3.2617	0.0751907
Q9P2E9	Ribosome-binding protein 1	RRBP1	21.9439	27.8567	25.6018	25.1341	22.9851	18.7852	20.1746	20.6483	-4.48583	0.101797
P04899	Guanine nucleotide-binding protein G(i) subunit alpha-2	GNAI2	22.7502	21.3267	21.8209	21.9659	23.1568	22.1413	23.5843	22.9608	0.994867	0.171346
O95573	Long-chain-fatty-acid--CoA ligase 3	ACSL3	22.5154	21.0074	22.8681	22.1303	23.5183	21.5001	24.3371	23.1185	0.9882	0.386641
P68363	Tubulin alpha-1B chain	TUBA1B	29.4882	29.6789	30.3601	29.8424	30.1892	30.975	31.3151	30.8264	0.984033	0.0818736
Q16555	Dihydropyrimidinase-related protein 2	DPYSL2	24.2873	24.2595	24.9206	24.4891	26.4767	24.8667	25.0048	25.4494	0.960267	0.160725
P53618	Coatomer subunit beta	COPB1	22.5415	22.9771	24.2915	23.27	24.5587	23.5192	24.5401	24.206	0.935967	0.210482
Q02543	60S ribosomal protein L18a	RPL18A	20.7776	21.2241	23.0466	21.6828	21.9804	20.3562	25.5025	22.613	0.930267	0.607181
Q14165	Malectin	MLEC	22.3056	20.3521	20.4837	21.0471	23.2764	21.0352	21.6185	21.9767	0.929567	0.369874
Q06203	Amidophosphoribosyltransferase	PPAT	20.7411	21.4116	21.4262	21.193	22.0596	21.7062	22.5996	22.1218	0.928833	0.0542222
P49748	Very long-chain specific acyl-CoA dehydrogenase, mitochondrial	ACADVL	20.2941	21.1026	21.1241	20.8403	22.2224	21.1964	21.8864	21.7684	0.928133	0.0848549
Q9NSE4	Isoleucine--tRNA ligase, mitochondrial	IARS2	22.3509	22.3056	23.106	22.5875	23.0683	23.4986	23.9321	23.4997	0.912167	0.064378
P68371	Tubulin beta-4B chain	TUBB4B	27.4301	28.5791	28.8742	28.2945	28.3063	29.4194	29.7546	29.1601	0.865633	0.235788
P54136	Arginine--tRNA ligase, cytoplasmic	RARS	23.4446	23.4543	25.0139	23.9709	25.7111	23.5311	25.1144	24.7855	0.8146	0.38384
Q92974	Rho guanine nucleotide exchange factor 2	ARHGEF2	22.4407	24.7769	25.242	24.1532	25.3402	24.4602	25.0618	24.9541	0.800867	0.426078
P54886	Delta-1-pyrroline-5-carboxylate synthase	ALDH18A1	21.6398	21.7398	23.3578	22.2458	22.7815	21.5879	24.7615	23.0436	0.797833	0.501078
P11216	Glycogen phosphorylase, brain form	PYGB	22.5294	24.2961	24.4361	23.7539	23.9855	24.9742	24.6898	24.5498	0.795967	0.306954
P07858	Cathepsin B	CTSB	21.6147	22.0153	21.1091	21.5797	22.5207	21.9726	22.631	22.3748	0.795067	0.0747468
O00425	Insulin-like growth factor 2 mRNA-binding protein 3	IGF2BP3	20.8262	22.1088	23.465	22.1333	22.8057	22.3502	23.6154	22.9238	0.790433	0.403507
P68104	Elongation factor 1-alpha 1	EEF1A1	26.176	26.7919	26.6309	26.5329	26.7609	27.5373	27.6657	27.3213	0.788367	0.0797263
P08238	Heat shock protein HSP 90-beta	HSP90AB1	25.4319	24.65	25.6653	25.2491	26.3927	26.1208	25.592	26.0352	0.7861	0.111836
O00154	Cytosolic acyl coenzyme A thioester hydrolase	ACOT7	21.3096	22.4444	19.876	21.21	23.4837	20.6894	21.8151	21.9961	0.786067	0.514516
P06493	Cyclin-dependent kinase 1	CDK1	21.4198	21.652	21.5356	21.5358	22.9091	20.7429	23.089	22.247	0.7112	0.400563
Q00325	Phosphate carrier protein, mitochondrial	SLC25A3	25.0807	24.4377	25.0706	24.863	25.3027	25.4799	25.8811	25.5546	0.691567	0.0644118
P36542	ATP synthase subunit gamma, mitochondrial	ATP5C1	23.0727	23.9544	23.2381	23.4217	24.46	23.514	24.3638	24.1126	0.690867	0.162776
Q13347	Eukaryotic translation initiation factor 3 subunit I	EIF3I	23.3248	21.7014	21.9368	22.321	23.4794	22.4351	23.0976	23.004	0.683033	0.312313
P33991	DNA replication licensing factor MCM4	MCM4	21.5916	21.0024	22.75	21.7813	21.8135	22.5918	22.9162	22.4405	0.659167	0.33979
O95347	Structural maintenance of chromosomes protein 2	SMC2	20.3308	20.0953	20.0088	20.145	21.9537	20.2464	20.2097	20.8033	0.6583	0.322182
P49368	T-complex protein 1 subunit gamma	CCT3	22.9314	23.6773	23.3058	23.3048	25.4844	22.2317	24.1318	23.9493	0.644467	0.54185
P25705	ATP synthase subunit alpha, mitochondrial	ATP5A1	26.3582	27.1214	27.099	26.8595	26.8664	27.8272	27.7967	27.4968	0.637233	0.18886
Q92878	DNA repair protein RAD50	RAD50	21.2538	20.8805	20.8601	20.9981	22.0747	20.4456	22.2906	21.6036	0.6055	0.367296
P54577	Tyrosine--tRNA ligase, cytoplasmic	YARS	21.5969	21.0693	21.4204	21.3622	22.1606	21.6454	22.0254	21.9438	0.5816	0.056425
P42345	Serine/threonine-protein kinase mTOR	MTOR	21.9462	21.2135	21.738	21.6326	21.661	22.54	22.44	22.2137	0.5811	0.17521
Q96HS1	Serine/threonine-protein phosphatase PGAM5, mitochondrial	PGAM5	22.2745	22.1969	21.905	22.1255	23.3237	21.4993	23.1369	22.6533	0.527833	0.421789
Q13045	Protein flightless-1 homolog	FLII	22.2962	22.551	22.5716	22.4729	23.9402	22.197	22.8521	22.9964	0.5235	0.367726
Q9UJS0	Calcium-binding mitochondrial carrier protein Aralar2	SLC25A13	22.8673	23.3535	23.5275	23.2494	23.8213	23.1134	24.1409	23.6919	0.442433	0.288972
Q9P2J5	Leucine--tRNA ligase, cytoplasmic	LARS	24.5217	23.5939	24.768	24.2945	25.6377	24.2503	24.3126	24.7335	0.439	0.488864
P55786	Puromycin-sensitive aminopeptidase	NPEPPS	23.1801	23.7122	24.3077	23.7333	24.6624	23.6796	24.1448	24.1623	0.428933	0.376973
P17987	T-complex protein 1 subunit alpha	TCP1	25.2547	25.9462	25.1336	25.4448	25.7217	25.7336	26.1412	25.8655	0.420667	0.218208
O75874	Isocitrate dehydrogenase [NADP] cytoplasmic	IDH1	24.0233	24.2069	23.7772	24.0025	26.1785	22.4853	24.6007	24.4215	0.419033	0.717073
P14625	Endoplasmin	HSP90B1	23.1521	22.3362	22.8642	22.7842	23.8177	23.0498	22.7036	23.1904	0.4062	0.374488
P11940	Polyadenylate-binding protein 1	PABPC1	21.7037	22.7438	22.8987	22.4487	23.6824	22.3336	22.5425	22.8528	0.4041	0.512264
P33993	DNA replication licensing factor MCM7	MCM7	22.1327	22.3421	23.5533	22.676	22.8815	22.7845	23.5273	23.0644	0.3884	0.48098
P04843	Dolichyl-diphosphooligosaccharide--protein glycosyltransferase subunit 1	RPN1	23.8991	24.1932	25.4528	24.515	25.8014	24.1962	24.7045	24.9007	0.385667	0.596688
O00203	AP-3 complex subunit beta-1	AP3B1	21.9828	21.8747	22.0046	21.954	23.3526	20.4576	23.1811	22.3304	0.3764	0.708897
Q15149	Plectin	PLEC	25.7216	24.4376	26.5159	25.5584	26.9626	25.0225	25.7952	25.9268	0.3684	0.679175
Q9Y262	Eukaryotic translation initiation factor 3 subunit L	EIF3L	20.3636	20.4948	20.7037	20.5207	21.9777	20.0527	20.6353	20.8886	0.367867	0.559397
P00338	L-lactate dehydrogenase A chain	LDHA	26.7971	26.1108	26.304	26.404	28.3345	25.2303	26.7236	26.7628	0.358833	0.716189
Q86V48	Leucine zipper protein 1	LUZP1	19.8629	20.8712	20.2846	20.3396	19.6671	20.8037	21.5419	20.6709	0.331333	0.620673
Q9NUU7	ATP-dependent RNA helicase DDX19A	DDX19A	22.055	21.5393	21.8708	21.8217	21.3758	22.6791	22.3532	22.136	0.314333	0.495478
O94906	Pre-mRNA-processing factor 6	PRPF6	22.422	21.5781	22.9969	22.3323	22.2648	22.3728	23.2812	22.6396	0.307267	0.588502
P50990	T-complex protein 1 subunit theta	CCT8	22.3467	20.6955	21.1961	21.4128	22.7359	20.3304	22.0468	21.7044	0.2916	0.753331
Q9Y285	Phenylalanine--tRNA ligase alpha subunit	FARSA	23.6753	24.1763	24.4154	24.089	24.3473	24.5315	24.2585	24.3791	0.2901	0.280024
P14618	Pyruvate kinase PKM	PKM	26.4919	26.7903	27.5814	26.9545	27.8867	27.4382	26.4027	27.2425	0.288	0.626125
P23396	40S ribosomal protein S3	RPS3	25.5838	25.9421	26.5789	26.0349	27.1328	25.0486	26.6744	26.2853	0.250333	0.737303
Q16643	Drebrin	DBN1	23.5768	22.4685	23.2478	23.0977	22.0982	23.0563	24.8023	23.3189	0.221233	0.809047
Q14318	Peptidyl-prolyl cis-trans isomerase FKBP8	FKBP8	20.4146	19.7318	21.1308	20.4257	21.2033	20.1243	20.5935	20.6404	0.214633	0.695819
P46821	Microtubule-associated protein 1B	MAP1B	22.1166	27.4487	24.0426	24.536	24.9148	24.4729	24.8244	24.7374	0.2014	0.903796
Q00610	Clathrin heavy chain 1	CLTC	26.5548	25.239	25.5359	25.7766	28.1526	24.8724	24.8695	25.9648	0.188267	0.87937
O00571	ATP-dependent RNA helicase DDX3X	DDX3X	23.286	23.1725	24.3431	23.6005	24.1549	23.4472	23.7412	23.7811	0.180567	0.693137
P08670	Vimentin	VIM	28.4621	28.1393	28.3319	28.3111	29.8356	27.6949	27.8889	28.4731	0.162033	0.825855
Q9NSD9	Phenylalanine--tRNA ligase beta subunit	FARSB	22.844	23.3063	23.8553	23.3352	24.3819	22.8945	23.1058	23.4607	0.125533	0.83032
P55884	Eukaryotic translation initiation factor 3 subunit B	EIF3B	20.7665	21.5515	22.339	21.5523	22.7587	21.1467	21.1124	21.6726	0.120267	0.873334
P11498	Pyruvate carboxylase, mitochondrial	PC	23.2777	21.3281	22.7243	22.4434	22.1482	21.7959	23.7209	22.555	0.111633	0.899342
P16615	Sarcoplasmic/endoplasmic reticulum calcium ATPase 2	ATP2A2	21.0559	21.9528	23.0734	22.0274	23.3244	21.0381	22.051	22.1378	0.110467	0.90638
P30101	Protein disulfide-isomerase A3	PDIA3	23.304	22.2435	21.3748	22.3074	23.0958	21.9063	22.235	22.4124	0.104933	0.881562
P49588	Alanine--tRNA ligase, cytoplasmic	AARS	23.2296	22.1287	23.1904	22.8496	22.8133	22.3639	23.683	22.9534	0.103833	0.853986
P41252	Isoleucine--tRNA ligase, cytoplasmic	IARS	24.5292	24.4672	24.9515	24.6493	26.0968	24.2689	23.8872	24.751	0.101667	0.89134
P05141	ADP/ATP translocase 2	SLC25A5	26.6618	27.4728	27.4956	27.2101	27.8046	26.6877	27.3683	27.2869	0.0768	0.865451
Q08554	Desmocollin-1	DSC1	23.4171	21.8937	21.5973	22.3027	21.5035	23.5135	22.0037	22.3402	0.0375333	0.965947
Q9Y2X3	Nucleolar protein 58	NOP58	22.7915	23.6356	24.1228	23.5166	23.1337	22.1545	25.3663	23.5515	0.0348667	0.974541
P78371	T-complex protein 1 subunit beta	CCT2	22.5819	21.7802	22.5594	22.3072	23.702	21.0703	22.2367	22.3363	0.0291667	0.972856
Q14974	Importin subunit beta-1	KPNB1	21.5482	23.2246	22.3607	22.3778	22.8935	22.3667	21.8968	22.3857	0.00783333	0.989568
P04406	Glyceraldehyde-3-phosphate dehydrogenase	GAPDH	29.3244	29.7438	30.0217	29.6966	29.3906	29.0978	30.6161	29.7015	0.00486667	0.992805
P45880	Voltage-dependent anion-selective channel protein 2	VDAC2	23.6621	22.7893	23.5953	23.3489	23.7233	23.6635	22.6352	23.3407	-0.00823333	0.986308
P07195	L-lactate dehydrogenase B chain	LDHB	26.1314	25.4586	26.9986	26.1962	27.4263	23.828	27.3013	26.1852	-0.011	0.993456
O43776	Asparagine--tRNA ligase, cytoplasmic	NARS	22.9674	24.6246	23.8342	23.8087	23.9336	23.4458	24.002	23.7938	-0.0149333	0.978026
Q92900	Regulator of nonsense transcripts 1	UPF1	22.8663	22.7533	22.7012	22.7736	22.7181	21.7607	23.7605	22.7464	-0.0271667	0.964858
P62753	40S ribosomal protein S6	RPS6	26.0345	25.2269	26.2237	25.8284	27.108	23.3233	26.9559	25.7957	-0.0326333	0.980794
P62701	40S ribosomal protein S4, X isoform	RPS4X	25.518	25.6743	26.0847	25.759	26.9536	24.0666	26.1495	25.7232	-0.0357667	0.969412
P49327	Fatty acid synthase	FASN	24.7271	24.7686	25.9925	25.1627	26.3983	23.8973	25.0599	25.1185	-0.0442333	0.960212
Q9BQE3	Tubulin alpha-1C chain	TUBA1C	22.7349	22.7603	24.421	23.3054	22.5239	24.3191	22.8909	23.2446	-0.0607667	0.94177
P21281	V-type proton ATPase subunit B, brain isoform	ATP6V1B2	21.9886	24.0008	22.5709	22.8534	22.4963	22.2849	23.5963	22.7925	-0.0609333	0.936878
O60930	Ribonuclease inhibitor	RNH1	23.9622	23.9183	22.9791	23.6199	24.6235	22.4825	23.5651	23.557	-0.0628333	0.932434
O15269	Serine palmitoyltransferase 1	SPTLC1	21.6794	21.3721	22.1186	21.7234	22.3277	20.6491	21.9758	21.6509	-0.0725	0.90239
Q13148	TAR DNA-binding protein 43	TARDBP	22.5665	22.7745	21.3441	22.2284	22.2144	20.4822	23.7682	22.1549	-0.0734333	0.947537
P04075	Fructose-bisphosphate aldolase A	ALDOA	23.2627	22.1269	21.7241	22.3712	23.4723	20.3583	22.9369	22.2558	-0.1154	0.919002
Q16822	Phosphoenolpyruvate carboxykinase [GTP], mitochondrial	PCK2	22.1324	23.3512	24.3955	23.293	23.0333	23.3316	23.1613	23.1754	-0.117633	0.86713
P49257	Protein ERGIC-53	LMAN1	22.9966	23.543	23.4468	23.3288	23.7699	22.7667	23.0852	23.2073	-0.121533	0.739194
P51114	Fragile X mental retardation syndrome-related protein 1	FXR1	21.6421	22.2778	22.4696	22.1298	23.0886	21.7091	21.2039	22.0005	-0.1293	0.844066
Q14697	Neutral alpha-glucosidase AB	GANAB	23.9265	24.8469	26.0959	24.9564	25.7448	24.4803	24.1743	24.7998	-0.156633	0.852752
P61247	40S ribosomal protein S3a	RPS3A	25.9463	27.0272	26.8336	26.6024	27.335	25.106	26.8578	26.4329	-0.169433	0.833413
P33992	DNA replication licensing factor MCM5	MCM5	21.7978	21.7082	22.2505	21.9188	22.9911	20.8266	21.4211	21.7463	-0.172567	0.808647
P52597	Heterogeneous nuclear ribonucleoprotein F	HNRNPF	20.6382	22.4616	22.9599	22.0199	23.3628	20.4085	21.7564	21.8426	-0.177333	0.880575
Q7L576	Cytoplasmic FMR1-interacting protein 1	CYFIP1	23.6424	24.2803	23.3355	23.7527	24.2535	22.2851	24.0613	23.5333	-0.219433	0.764935
P30876	DNA-directed RNA polymerase II subunit RPB2	POLR2B	21.4973	22.0591	21.3877	21.648	21.6257	21.2529	21.3915	21.4234	-0.224667	0.392635
Q9BQG0	Myb-binding protein 1A	MYBBP1A	20.7701	22.8025	23.7622	22.4449	23.3663	19.1796	24.0935	22.2131	-0.2318	0.90197
P06753	Tropomyosin alpha-3 chain	TPM3	23.3189	29.9981	26.684	26.667	26.2813	27.548	25.4608	26.43	-0.236967	0.912331
Q9NZB2	Constitutive coactivator of PPAR-gamma-like protein 1	FAM120A	21.5451	22.4775	22.108	22.0435	23.0096	20.7297	21.6509	21.7967	-0.2468	0.747524
Q9BXJ9	N-alpha-acetyltransferase 15, NatA auxiliary subunit	NAA15	21.3359	23.9286	25.0952	23.4532	23.3313	22.7108	23.5665	23.2029	-0.250367	0.836903
O60701	UDP-glucose 6-dehydrogenase	UGDH	23.4349	22.8071	23.0485	23.0968	23.1412	22.0627	23.2747	22.8262	-0.270633	0.558906
P62241	40S ribosomal protein S8	RPS8	25.1947	25.6333	26.7038	25.8439	26.3134	24.7552	25.633	25.5672	-0.276733	0.685852
O60506	Heterogeneous nuclear ribonucleoprotein Q	SYNCRIP	20.9121	21.669	22.3677	21.6496	21.6112	20.8901	21.61	21.3704	-0.279167	0.595048
Q5D862	Filaggrin-2	FLG2	22.3677	22.177	21.748	22.0976	20.9134	22.5442	21.8486	21.7687	-0.328833	0.551777
P34897	Serine hydroxymethyltransferase, mitochondrial	SHMT2	24.3338	24.5656	25.0492	24.6495	24.7133	23.9401	24.2889	24.3141	-0.335433	0.336273
P11172	Uridine 5-monophosphate synthase	UMPS	21.2239	21.8388	22.1783	21.747	21.7005	20.2169	22.3111	21.4095	-0.3375	0.646482
Q96G03	Phosphoglucomutase-2	PGM2	21.4886	21.2145	20.8013	21.1681	20.7735	20.7901	20.8903	20.818	-0.350167	0.159717
P22087	rRNA 2-O-methyltransferase fibrillarin	FBL	24.3747	25.1814	25.6449	25.067	24.3759	24.326	25.4353	24.7124	-0.3546	0.531412
P60842	Eukaryotic initiation factor 4A-I	EIF4A1	26.3908	26.3915	25.3997	26.0607	27.2405	24.393	25.475	25.7028	-0.357833	0.709189
Q86W92	Liprin-beta-1	PPFIBP1	21.601	24.2307	19.0779	21.6365	21.7326	19.1373	22.9468	21.2722	-0.3643	0.854591
P10809	60 kDa heat shock protein, mitochondrial	HSPD1	22.8676	22.0785	22.5187	22.4883	22.767	21.2311	22.3653	22.1211	-0.367133	0.514087
Q9Y3I0	tRNA-splicing ligase RtcB homolog	RTCB	22.7082	23.084	23.3875	23.0599	24.6257	21.2068	22.2458	22.6928	-0.367133	0.739717
Q9H0A0	N-acetyltransferase 10	NAT10	20.6909	22.278	24.2126	22.3938	22.5275	20.0079	23.4849	22.0068	-0.387067	0.803148
Q8WWM7	Ataxin-2-like protein	ATXN2L	21.7303	20.6697	20.9953	21.1318	20.4315	20.9173	20.8697	20.7395	-0.392267	0.324782
Q15233	Non-POU domain-containing octamer-binding protein	NONO	22.4536	22.7311	23.3378	22.8408	22.397	22.1977	22.739	22.4446	-0.396267	0.263948
Q86YZ3	Hornerin	HRNR	25.7277	24.7206	24.5353	24.9945	23.3288	26.2026	24.2616	24.5977	-0.396867	0.689666
O43175	D-3-phosphoglycerate dehydrogenase	PHGDH	24.495	25.0207	24.2863	24.6007	25.0685	23.7075	23.8068	24.1943	-0.4064	0.453101
P18124	60S ribosomal protein L7	RPL7	26.4937	28.1758	28.8532	27.8409	28.2294	26.8281	27.2426	27.4334	-0.407533	0.643421
P23527	Histone H2B type 1-O	HIST1H2BO	26.8933	23.2915	25.928	25.3709	27.8089	24.2437	22.7528	24.9351	-0.4358	0.824988
Q09028	Histone-binding protein RBBP4	RBBP4	20.2929	20.9741	20.751	20.6727	20.4129	20.5594	19.7117	20.228	-0.444667	0.248607
P61313	60S ribosomal protein L15	RPL15	20.4333	23.7435	24.0081	22.7283	21.1856	20.5112	25.1497	22.2822	-0.446133	0.821132
P39748	Flap endonuclease 1	FEN1	20.1079	21.2398	21.1546	20.8341	22.9923	18.4577	19.6842	20.3781	-0.456033	0.761321
P35527	Keratin, type I cytoskeletal 9	KRT9	30.3298	30.0104	30.1089	30.1497	28.4922	32.0397	28.5109	29.6809	-0.468767	0.712187
P62917	60S ribosomal protein L8	RPL8	27.0305	26.1127	27.3118	26.8183	27.2252	24.9026	26.8697	26.3325	-0.485833	0.580039
Q02413	Desmoglein-1	DSG1	24.0885	24.0519	23.2076	23.7827	22.7414	25.018	22.1096	23.2897	-0.493	0.623698
P21333	Filamin-A	FLNA	27.1856	26.2268	26.8344	26.7489	27.6976	25.5132	25.5535	26.2548	-0.494167	0.557878
P06576	ATP synthase subunit beta, mitochondrial	ATP5B	24.7566	26.1359	26.4491	25.7805	25.8818	25.1364	24.8282	25.2821	-0.4984	0.457516
Q92616	Translational activator GCN1	GCN1L1	22.8008	23.1738	23.9697	23.3148	23.5558	21.6493	23.2316	22.8122	-0.502533	0.502339
P07814	Bifunctional glutamate/proline--tRNA ligase	EPRS	25.952	26.323	25.9532	26.0761	26.5413	24.9262	25.2066	25.558	-0.518033	0.369979
P42704	Leucine-rich PPR motif-containing protein, mitochondrial	LRPPRC	24.271	23.8827	23.5949	23.9162	23.8082	22.3433	23.9612	23.3709	-0.5453	0.378869
P42224	Signal transducer and activator of transcription 1-alpha/beta	STAT1	22.7007	23.2897	24.3886	23.4597	23.5185	22.36	22.7877	22.8887	-0.570933	0.394631
Q9H2M9	Rab3 GTPase-activating protein non-catalytic subunit	RAB3GAP2	23.0493	23.1702	22.3803	22.8666	22.6283	21.4501	22.7902	22.2895	-0.577067	0.302967
P06744	Glucose-6-phosphate isomerase	GPI	23.5504	22.6999	22.5323	22.9275	24.4232	21.2068	21.4103	22.3468	-0.580767	0.621331
P13804	Electron transfer flavoprotein subunit alpha, mitochondrial	ETFA	22.7465	22.7706	23.1677	22.8949	22.5906	21.5161	22.8055	22.3041	-0.590867	0.233661
P04264	Keratin, type II cytoskeletal 1	KRT1	32.1409	31.5423	31.0677	31.5836	30.7494	32.5699	29.6421	30.9871	-0.5965	0.547191
Q09666	Neuroblast differentiation-associated protein AHNAK	AHNAK	23.65	22.0766	23.9213	23.216	24.1368	20.5042	23.1821	22.6077	-0.608267	0.646854
O00567	Nucleolar protein 56	NOP56	22.3971	23.5946	24.5159	23.5025	23.3518	20.4397	24.8793	22.8903	-0.612267	0.692467
Q12906	Interleukin enhancer-binding factor 3	ILF3	20.9796	21.4881	23.6069	22.0249	22.3951	20.5693	21.1597	21.3747	-0.650167	0.538512
O76021	Ribosomal L1 domain-containing protein 1	RSL1D1	21.7727	24.0546	24.7022	23.5098	23.7954	20.5893	24.1407	22.8418	-0.668033	0.6664
Q99623	Prohibitin-2	PHB2	26.3404	25.7361	26.5822	26.2196	26.1304	24.3967	26.0288	25.5186	-0.700933	0.318364
P62424	60S ribosomal protein L7a	RPL7A	25.6506	26.9018	27.2516	26.6013	27.442	23.066	27.1704	25.8928	-0.708533	0.660602
P07437	Tubulin beta chain	TUBB	27.3329	27.9004	28.4614	27.8982	25.8969	27.6686	27.9412	27.1689	-0.729333	0.367715
P52272	Heterogeneous nuclear ribonucleoprotein M	HNRNPM	24.4492	24.9544	26.3497	25.2511	25.3475	23.3541	24.858	24.5199	-0.731233	0.426159
P21796	Voltage-dependent anion-selective channel protein 1	VDAC1	23.4424	24.5371	24.223	24.0675	23.3042	24.3059	22.3591	23.3231	-0.744433	0.315625
P00558	Phosphoglycerate kinase 1	PGK1	24.751	24.2218	21.7942	23.589	25.0406	21.3395	22.0848	22.8216	-0.767367	0.624933
P14923	Junction plakoglobin	JUP	23.9521	23.3667	22.9399	23.4196	22.6484	24.3253	20.9625	22.6454	-0.774167	0.487775
P39023	60S ribosomal protein L3	RPL3	26.2109	29.0964	25.0501	26.7858	27.2116	23.4158	27.3384	25.9886	-0.7972	0.674333
P13647	Keratin, type II cytoskeletal 5	KRT5	27.7277	27.0652	26.8845	27.2258	26.4088	28.0285	24.8369	26.4247	-0.801067	0.449373
Q5T749	Keratinocyte proline-rich protein	KPRP	24.365	23.4556	22.9962	23.6056	22.0518	24.284	22.0452	22.7937	-0.811933	0.391934
P01857	Ig gamma-1 chain C region	IGHG1	31.9351	30.7641	30.581	31.0934	29.8287	30.9598	29.9238	30.2374	-0.855967	0.199671
P46781	40S ribosomal protein S9	RPS9	25.539	24.0172	25.8692	25.1418	24.7722	22.2474	25.8311	24.2836	-0.858233	0.516096
Q96CS3	FAS-associated factor 2	FAF2	23.6479	23.5036	24.2383	23.7966	23.4814	22.923	22.3714	22.9253	-0.871333	0.0899847
P08243	Asparagine synthetase [glutamine-hydrolyzing]	ASNS	25.3077	25.4903	25.9037	25.5672	25.2652	24.0707	24.4394	24.5918	-0.975467	0.0688419
P06733	Alpha-enolase	ENO1	26.5377	26.6729	25.9548	26.3885	26.915	24.1754	25.1448	25.4117	-0.976733	0.30541
Q12797	Aspartyl/asparaginyl beta-hydroxylase	ASPH	24.5143	24.7307	25.4661	24.9037	24.3636	23.2471	24.1698	23.9268	-0.976867	0.0952145
P50991	T-complex protein 1 subunit delta	CCT4	24.6588	23.9536	24.2994	24.3039	25.3644	21.0889	23.493	23.3154	-0.9885	0.474642
Q8N1G4	Leucine-rich repeat-containing protein 47	LRRC47	21.667	21.5055	22.9883	22.0536	22.1479	20.6865	20.3523	21.0622	-0.991367	0.2429
Q86UP2	Kinectin	KTN1	21.2512	22.2044	20.8999	21.4518	21.8898	20.5426	18.9429	20.4584	-0.9934	0.348674
P26373	60S ribosomal protein L13	RPL13	25.7588	25.9818	25.8445	25.8617	26.2472	21.3334	27.0199	24.8668	-0.994867	0.606407
