# Supplementary material for: mTORC2 interactome and localization determine aggressiveness of high-grade glioma cells through association with gelsolin
Source: Sci Rep. 2023 Apr 29;13:7037. doi: 10.1038/s41598-023-33872-y (PMC10148843; doi:10.1038/s41598-023-33872-y)
Supplement: Supplementary file 12 — Supplementary Information 12. [file 41598_2023_33872_MOESM12_ESM.xlsx]

## Sheet: Table S11
Table S11. Differential expression of common mTORC2 interactome in wild-type compared to GSN knockdown U87MG cells as presented in Figure 6D. Significantly downregulated proteins are labeled in green and significantly upregulated proteins are labeled in pink. Significant p-values < 0.05 were highlighted in yellow. GSN is highlighted in orange.
Uniprot Accession	GSN-associated mTORC2 interactome in U87MG glioma cells	Gene Name	RIC IP WT_1	RIC IP WT_2	RIC IP WT_3	Average IP WT	RIC IP GSN KD_1	RIC IP GSN KD_2	RIC IP GSN KD_3	Average IP GSN KD	Log2 fold change (GSN KD-WT)	p-value
P55209	Nucleosome assembly protein 1-like 1	NAP1L1	24.4591	23.4844	24.6377	24.1937	20.1691	20.0622	21.1053	20.4455	-3.7482	0.00154617
Q14152	Eukaryotic translation initiation factor 3 subunit A	EIF3A	24.9323	24.5117	24.9124	24.7855	21.1115	21.3493	22.7289	21.7299	-3.05557	0.00426394
P50552	Vasodilator-stimulated phosphoprotein	VASP	23.9931	22.9303	23.73	23.5511	20.3622	20.1361	21.0468	20.515	-3.0361	0.00195687
Q15642	Cdc42-interacting protein 4	TRIP10	24.7594	23.8884	23.6866	24.1115	19.7136	21.7954	22.2956	21.2682	-2.84327	0.0293762
Q99426	Tubulin-folding cofactor B	TBCB	25.3671	25.2622	25.5612	25.3968	21.7393	22.3587	23.6375	22.5785	-2.81833	0.00758626
Q13620	Cullin-4B	CUL4B	22.6127	22.5347	23.5335	22.8936	19.6925	19.8279	20.8015	20.1073	-2.78633	0.00419135
Q86X55	Histone-arginine methyltransferase CARM1	CARM1	23.561	23.4461	23.891	23.6327	20.44	20.6038	21.6078	20.8839	-2.74883	0.00210839
Q9H4A3	Serine/threonine-protein kinase WNK1	WNK1	24.3277	23.93	23.9642	24.074	21.5216	21.4526	21.1653	21.3798	-2.69413	8.76242e-05
Q8TDZ2	Protein-methionine sulfoxide oxidase MICAL1	MICAL1	23.0407	22.8094	23.0485	22.9662	20.0465	19.8937	20.9621	20.3008	-2.66543	0.0014733
Q3KQV9	UDP-N-acetylhexosamine pyrophosphorylase-like protein 1	UAP1L1	22.8373	22.5083	22.8502	22.7319	19.6356	19.859	20.9218	20.1388	-2.59313	0.00326314
Q15369	Transcription elongation factor B polypeptide 1	TCEB1	24.7032	24.2249	24.0965	24.3415	21.5919	21.8519	21.8601	21.768	-2.57357	0.000229572
P62750	60S ribosomal protein L23a	RPL23A	26.2912	26.5143	26.1965	26.334	23.4878	23.8226	24.0162	23.7755	-2.55847	0.000144837
Q9Y696	Chloride intracellular channel protein 4	CLIC4	25.4229	24.9756	25.2276	25.2087	22.0142	22.4867	23.4807	22.6605	-2.54817	0.00483957
P25685	DnaJ homolog subfamily B member 1	DNAJB1	24.9099	24.6937	24.7077	24.7704	22.6641	21.9862	22.0321	22.2275	-2.54297	0.000377959
O75131	Copine-3	CPNE3	24.0069	23.4858	24.6065	24.0331	21.1554	20.8919	22.4386	21.4953	-2.53777	0.0117163
Q15102	Platelet-activating factor acetylhydrolase IB subunit gamma	PAFAH1B3	24.5664	24.3551	24.8935	24.605	21.7156	21.7458	22.7533	22.0716	-2.53343	0.002509
Q02790	Peptidyl-prolyl cis-trans isomerase FKBP4	FKBP4	24.5734	23.8469	23.9737	24.1313	21.0721	21.422	22.3142	21.6028	-2.52857	0.00426366
P42025	Beta-centractin	ACTR1B	23.114	23.29	23.5547	23.3196	21.0895	20.9345	20.4314	20.8185	-2.5011	0.000451247
P07237	Protein disulfide-isomerase	P4HB	23.8247	23.2755	23.6047	23.5683	20.826	20.9516	21.4249	21.0675	-2.5008	0.000497305
O75116	Rho-associated protein kinase 2	ROCK2	23.9183	23.1215	23.5687	23.5362	19.7546	20.8146	22.6159	21.0617	-2.47447	0.0461175
Q9UJU6	Drebrin-like protein	DBNL	23.9433	23.3999	23.8899	23.7444	20.4639	21.2938	22.0545	21.2707	-2.47363	0.00728122
O60826	Coiled-coil domain-containing protein 22	CCDC22	24.4532	23.7608	24.3799	24.198	21.8571	21.4552	21.9221	21.7448	-2.45317	0.000743092
Q9Y262	Eukaryotic translation initiation factor 3 subunit L	EIF3L	23.1629	23.0611	23.5647	23.2629	20.7287	20.5967	21.134	20.8198	-2.4431	0.000394914
P67809	Nuclease-sensitive element-binding protein 1	YBX1	24.2878	23.6638	24.0855	24.0124	21.3937	21.4917	21.8443	21.5766	-2.4358	0.000443405
O95433	Activator of 90 kDa heat shock protein ATPase homolog 1	AHSA1	25.5591	25.2595	25.8694	25.5627	23.1172	23.2295	23.1852	23.1773	-2.38537	0.000183623
Q9UMY4	Sorting nexin-12	SNX12	24.8343	24.2438	24.5244	24.5342	22.0549	21.8551	22.6286	22.1795	-2.35463	0.00121536
Q9Y266	Nuclear migration protein nudC	NUDC	26.8455	25.5999	26.216	26.2205	23.3736	23.6375	24.6526	23.8879	-2.33257	0.0117095
Q15645	Pachytene checkpoint protein 2 homolog	TRIP13	23.9911	24.1142	24.5443	24.2165	22.6508	22.2502	20.7562	21.8857	-2.3308	0.0178078
Q9Y2A7	Nck-associated protein 1	NCKAP1	23.0179	22.8563	23.234	23.0361	20.8006	20.6991	20.6462	20.7153	-2.32077	3.99757e-05
P33991	DNA replication licensing factor MCM4	MCM4	24.0282	24.7476	24.7221	24.4993	21.6775	22.028	22.8916	22.199	-2.30027	0.00593286
O60684	Importin subunit alpha-7	KPNA6	23.2802	23.0071	23.7609	23.3494	21.4606	20.8508	20.9591	21.0902	-2.25923	0.00145546
Q99613	Eukaryotic translation initiation factor 3 subunit C	EIF3C	23.0253	22.995	22.9015	22.9739	20.1807	20.5199	21.4541	20.7182	-2.2557	0.00413822
Q9NYL2	Mitogen-activated protein kinase kinase kinase MLT	ZAK	23.7367	24.185	24.1473	24.023	22.5028	21.5432	21.2644	21.7701	-2.25287	0.00496116
Q13085	Acetyl-CoA carboxylase 1	ACACA	25.3583	25.2096	25.8489	25.4723	23.3531	22.8947	23.4111	23.2196	-2.25263	0.000878713
Q99829	Copine-1	CPNE1	23.7726	23.9745	23.7347	23.8273	22.0342	21.6653	21.0517	21.5837	-2.24353	0.0016258
P49591	Serine--tRNA ligase, cytoplasmic	SARS	21.8989	21.7749	21.5923	21.7554	19.2844	19.7251	19.5546	19.5214	-2.234	0.000138745
Q66K74	Microtubule-associated protein 1S	MAP1S	24.0435	23.506	23.6524	23.734	21.424	21.4303	21.6485	21.5009	-2.23303	0.000225215
P30876	DNA-directed RNA polymerase II subunit RPB2	POLR2B	24.1859	23.6897	24.0755	23.9837	21.5987	21.8192	21.8525	21.7568	-2.2269	0.00019697
Q96CV9	Optineurin	OPTN	23.5168	23.1036	23.589	23.4031	21.6012	20.969	20.9759	21.182	-2.2211	0.00100723
P09936	Ubiquitin carboxyl-terminal hydrolase isozyme L1	UCHL1	27.1109	26.468	26.731	26.77	23.8683	24.5037	25.3016	24.5579	-2.2121	0.00824964
P06396	Gelsolin	GSN	24.7481	24.3106	24.9539	24.6709	22.2583	22.3399	22.7826	22.4603	-2.2106	0.000903261
Q99615	DnaJ homolog subfamily C member 7	DNAJC7	25.748	25.0754	24.6044	25.1426	22.5577	23.2412	23.0101	22.9363	-2.20627	0.00471509
P27361	Mitogen-activated protein kinase 3	MAPK3	25.4534	24.9639	25.6166	25.3446	22.5128	22.7545	24.1728	23.1467	-2.19793	0.0165418
Q8IZP0	Abl interactor 1	ABI1	24.9751	24.3129	24.6686	24.6522	22.3399	22.464	22.6465	22.4835	-2.16873	0.000505659
P42224	Signal transducer and activator of transcription 1-alpha/beta	STAT1	25.7323	25.8341	26.1422	25.9029	23.5868	23.4505	24.1774	23.7382	-2.16463	0.00105354
Q14693	Phosphatidate phosphatase LPIN1	LPIN1	25.1071	25.8025	25.3677	25.4258	23.2057	23.2671	23.3983	23.2904	-2.1354	0.000532984
Q15819	Ubiquitin-conjugating enzyme E2 variant 2	UBE2V2	25.5094	24.6453	25.3215	25.1587	22.7368	22.2922	24.0483	23.0258	-2.13297	0.0223091
A0AVT1	Ubiquitin-like modifier-activating enzyme 6	UBA6	24.8857	24.4999	24.9902	24.7919	22.3042	22.2033	23.4744	22.6606	-2.1313	0.0080024
Q8WZA9	Immunity-related GTPase family Q protein	IRGQ	22.9219	22.8798	23.4073	23.0697	20.8648	20.8685	21.1347	20.956	-2.11367	0.00038224
Q13283	Ras GTPase-activating protein-binding protein 1	G3BP1	26.2842	25.8585	25.8302	25.991	23.8365	23.7612	24.0396	23.8791	-2.11187	0.000234516
P62899	60S ribosomal protein L31	RPL31	25.465	25.2504	25.0309	25.2488	22.4242	23.2954	23.6965	23.1387	-2.11007	0.0059662
P15153	Ras-related C3 botulinum toxin substrate 2	RAC2	24.0607	23.2992	23.839	23.733	21.3251	21.7248	21.8511	21.6337	-2.0993	0.00160698
Q13813	Spectrin alpha chain, non-erythrocytic 1	SPTAN1	24.377	24.3473	24.4401	24.3881	21.9063	22.0591	22.9088	22.2914	-2.09673	0.00258472
P26640	Valine--tRNA ligase	VARS	25.324	24.6023	25.4085	25.1116	22.5708	22.8018	23.6816	23.0181	-2.09353	0.00784426
P50995	Annexin A11	ANXA11	24.9152	24.285	25.2618	24.8207	22.5637	22.1949	23.4294	22.7293	-2.09133	0.0107897
P54578	Ubiquitin carboxyl-terminal hydrolase 14	USP14	25.4827	24.7487	25.3348	25.1887	23.088	22.7977	23.4164	23.1007	-2.08803	0.00188772
P54577	Tyrosine--tRNA ligase, cytoplasmic	YARS	25.3582	24.7146	25.1875	25.0868	22.8614	22.801	23.384	23.0155	-2.0713	0.0014889
P39019	40S ribosomal protein S19	RPS19	24.0449	23.7149	23.6697	23.8098	21.7062	21.8846	21.6886	21.7598	-2.05003	0.000105869
Q3V6T2	Girdin	CCDC88A	22.3114	22.3431	22.6496	22.4347	20.4968	20.4547	20.2164	20.3893	-2.0454	0.00012323
P18077	60S ribosomal protein L35a	RPL35A	24.7329	24.8053	24.8143	24.7842	22.3914	22.9283	22.9175	22.7457	-2.03843	0.000339561
Q15435	Protein phosphatase 1 regulatory subunit 7	PPP1R7	25.9752	25.578	25.9469	25.8334	23.5037	23.4838	24.4173	23.8016	-2.03177	0.00366821
P24821	Tenascin	TNC	23.7931	23.7255	23.9393	23.8193	21.6666	21.3802	22.3261	21.791	-2.02833	0.00211669
P35080	Profilin-2	PFN2	24.4488	23.7648	23.8925	24.0354	21.2562	21.9441	22.8241	22.0081	-2.02723	0.0154163
P60228	Eukaryotic translation initiation factor 3 subunit E	EIF3E	23.9767	23.5534	23.5243	23.6848	20.7814	21.7223	22.4692	21.6576	-2.02717	0.0164411
O95347	Structural maintenance of chromosomes protein 2	SMC2	23.2354	23.4246	23.7622	23.4741	21.5071	20.9557	21.8966	21.4531	-2.02093	0.00297787
Q6IBS0	Twinfilin-2	TWF2	23.0993	23.7679	22.7628	23.21	20.4354	21.6847	21.4504	21.1902	-2.01983	0.0139934
P11940	Polyadenylate-binding protein 1	PABPC1	25.8437	25.3457	25.2181	25.4692	23.6523	23.4305	23.2795	23.4541	-2.01507	0.000780818
Q12904	Aminoacyl tRNA synthase complex-interacting multifunctional protein 1	AIMP1	23.4042	22.7782	22.8726	23.0183	20.8965	20.8583	21.2802	21.0117	-2.00667	0.00106439
Q99961	Endophilin-A2	SH3GL1	25.5379	25.0757	25.3264	25.3133	23.3321	23.1655	23.439	23.3122	-2.00113	0.000210181
P62244	40S ribosomal protein S15a	RPS15A	22.8365	23.9055	23.6273	23.4564	24.7487	25.4531	25.1702	25.124	1.66757	0.0117995
Q9Y2Q3	Glutathione S-transferase kappa 1	GSTK1	22.7914	22.9216	23.4406	23.0512	26.8991	26.8395	26.2161	26.6516	3.60037	0.000258736
Q9NQ88	Fructose-2,6-bisphosphatase TIGAR	TIGAR	22.8668	21.9669	22.6295	22.4877	20.2674	20.2124	21.0024	20.4941	-1.99367	0.00577166
P49915	GMP synthase [glutamine-hydrolyzing]	GMPS	25.8683	25.7803	26.2838	25.9775	23.6677	23.7211	24.5667	23.9852	-1.9923	0.00379461
Q9NSC5	Homer protein homolog 3	HOMER3	23.8391	23.2822	23.298	23.4731	21.4427	21.0577	21.9434	21.4813	-1.99183	0.0032023
P61513	60S ribosomal protein L37a	RPL37A	23.7085	24.3661	23.7114	23.9287	21.5663	21.9426	22.3337	21.9475	-1.98113	0.00312608
P24534	Elongation factor 1-beta	EEF1B2	26.0731	24.7944	25.876	25.5812	23.321	23.3133	24.1677	23.6007	-1.9805	0.0153938
O15056	Synaptojanin-2	SYNJ2	24.5083	24.3761	24.5938	24.4927	22.9597	22.583	22.0034	22.5154	-1.97737	0.00227345
Q9C0C9	E2/E3 hybrid ubiquitin-protein ligase UBE2O	UBE2O	24.1234	23.6569	24.2886	24.023	22.0594	21.6252	22.481	22.0552	-1.96777	0.00319881
Q8IVF2	Protein AHNAK2	AHNAK2	26.5734	27.1333	27.0282	26.9116	24.5474	24.9651	25.3704	24.961	-1.95067	0.00265074
Q9NT62	Ubiquitin-like-conjugating enzyme ATG3	ATG3	25.139	25.4843	25.7751	25.4661	23.4628	23.1353	23.9648	23.521	-1.94517	0.00303714
Q16774	Guanylate kinase	GUK1	22.5341	22.2525	22.6218	22.4695	19.8195	20.0769	21.6799	20.5254	-1.94403	0.0304799
O76094	Signal recognition particle subunit SRP72	SRP72	23.9415	25.4061	24.3558	24.5678	22.8157	22.5589	22.4971	22.6239	-1.9439	0.0121373
P17252	Protein kinase C alpha type	PRKCA	25.2866	24.7312	25.1154	25.0444	23.1935	22.8427	23.2657	23.1006	-1.94377	0.000755295
P56192	Methionine--tRNA ligase, cytoplasmic	MARS	23.4425	23.3609	23.6353	23.4796	21.6574	21.2231	21.7315	21.5373	-1.94223	0.000402485
P25786	Proteasome subunit alpha type-1	PSMA1	24.4801	24.032	24.4093	24.3071	22.1863	22.3681	22.5541	22.3695	-1.93763	0.000378189
Q7L5N1	COP9 signalosome complex subunit 6	COPS6	22.7866	23.1682	22.4023	22.7857	21.0255	20.4141	21.1105	20.85	-1.93567	0.00341086
P28838	Cytosol aminopeptidase	LAP3	26.6513	26.155	26.5637	26.4567	24.3489	24.1618	25.0556	24.5221	-1.93457	0.00344843
Q9BR76	Coronin-1B	CORO1B	24.6768	24.1678	24.5626	24.4691	22.1381	22.1501	23.3314	22.5399	-1.9292	0.0104822
O00148	ATP-dependent RNA helicase DDX39A	DDX39A	25.4169	25.8581	26.0644	25.7798	23.8174	23.5948	24.1439	23.852	-1.92777	0.00149458
Q01082	Spectrin beta chain, non-erythrocytic 1	SPTBN1	26.3556	26.4114	26.695	26.4873	24.2774	24.0077	25.4046	24.5632	-1.9241	0.0119908
Q14C86	GTPase-activating protein and VPS9 domain-containing protein 1	GAPVD1	23.2626	22.6901	23.4148	23.1225	21.9004	20.9606	20.7404	21.2005	-1.92203	0.0100912
Q96A49	Synapse-associated protein 1	SYAP1	26.9814	26.2922	25.9354	26.403	24.8956	24.4505	24.1077	24.4846	-1.9184	0.00740584
Q9HD26	Golgi-associated PDZ and coiled-coil motif-containing protein	GOPC	25.219	24.9319	25.0807	25.0772	23.366	22.9406	23.1865	23.1644	-1.91283	0.000209879
P35611	Alpha-adducin	ADD1	23.8222	23.4798	23.6425	23.6482	21.4757	21.4413	22.2929	21.7366	-1.91153	0.00293669
Q9BY44	Eukaryotic translation initiation factor 2A	EIF2A	23.4246	23.3079	23.5482	23.4269	20.9401	21.0816	22.5276	21.5164	-1.91047	0.0202665
O00231	26S proteasome non-ATPase regulatory subunit 11	PSMD11	25.7676	25.5882	26.1236	25.8265	23.8555	23.6057	24.2938	23.9183	-1.90813	0.00171411
Q9NZN3	EH domain-containing protein 3	EHD3	22.8504	22.7368	23.1838	22.9237	21.0732	20.7351	21.2408	21.0164	-1.9073	0.000678797
P78318	Immunoglobulin-binding protein 1	IGBP1	23.7896	23.1637	23.7529	23.5687	22.3049	21.8289	20.8678	21.6672	-1.90153	0.0153964
P46777	60S ribosomal protein L5	RPL5	25.9688	26.0455	26.1497	26.0547	23.8954	24.1195	24.4718	24.1622	-1.89243	0.000421855
O94855	Protein transport protein Sec24D	SEC24D	22.9674	22.654	23.1856	22.9357	20.9412	20.5314	21.6659	21.0462	-1.8895	0.00667351
P53992	Protein transport protein Sec24C	SEC24C	24.9885	24.4689	24.9432	24.8002	22.6642	22.555	23.5139	22.911	-1.88917	0.00544966
P39748	Flap endonuclease 1	FEN1	24.4772	24.2198	24.9768	24.5579	22.4158	22.3044	23.2946	22.6716	-1.88633	0.00797255
P33993	DNA replication licensing factor MCM7	MCM7	24.9933	26.2526	25.9643	25.7367	23.3846	23.8192	24.3554	23.8531	-1.88367	0.0163923
P61981	14-3-3 protein gamma	YWHAG	25.6543	24.8657	24.5679	25.0293	23.2504	22.7115	23.5071	23.1563	-1.87297	0.00943147
P51812	Ribosomal protein S6 kinase alpha-3	RPS6KA3	24.7679	24.5499	25.0762	24.798	22.5542	22.7909	23.4442	22.9298	-1.86823	0.00367827
Q5SW79	Centrosomal protein of 170 kDa	CEP170	25.651	24.6971	24.6333	24.9938	23.2416	23.1415	22.9944	23.1258	-1.86797	0.00517252
Q9Y230	RuvB-like 2	RUVBL2	25.6801	25.5689	25.7433	25.6641	23.853	23.4348	24.1021	23.7966	-1.86747	0.000750171
P11413	Glucose-6-phosphate 1-dehydrogenase	G6PD	25.2024	24.5753	24.7483	24.842	21.9361	22.9984	24.0201	22.9849	-1.85713	0.0420652
Q16181	Septin-7	SEPT7	23.5226	22.9975	23.1796	23.2332	21.1992	21.3342	21.6364	21.3899	-1.8433	0.000785061
Q9ULX3	RNA-binding protein NOB1	NOB1	22.826	22.3354	22.7395	22.6336	20.9591	20.7521	20.6844	20.7985	-1.8351	0.000440082
Q16851	UTP--glucose-1-phosphate uridylyltransferase	UGP2	25.9256	25.5973	25.9787	25.8339	23.6117	23.611	24.7775	24.0001	-1.8338	0.0107397
P18124	60S ribosomal protein L7	RPL7	27.4654	27.8523	27.8375	27.7184	25.1984	26.2449	26.2277	25.8903	-1.82807	0.00769612
Q14974	Importin subunit beta-1	KPNB1	27.8564	27.3626	27.7225	27.6472	25.3961	25.5232	26.5407	25.82	-1.82717	0.00950269
P48739	Phosphatidylinositol transfer protein beta isoform	PITPNB	24.278	22.9082	24.4512	23.8791	21.6544	21.6412	22.8711	22.0556	-1.82357	0.0455902
P25398	40S ribosomal protein S12	RPS12	23.9009	22.9827	23.2296	23.3711	21.7387	21.6953	21.2533	21.5624	-1.80863	0.00456632
Q06124	Tyrosine-protein phosphatase non-receptor type 11	PTPN11	25.6033	25.4826	25.5845	25.5568	23.0643	23.7979	24.3868	23.7497	-1.80713	0.00929749
P47897	Glutamine--tRNA ligase	QARS	25.3888	25.1419	25.3909	25.3072	23.3028	23.3266	23.8746	23.5013	-1.80587	0.000903127
P05198	Eukaryotic translation initiation factor 2 subunit 1	EIF2S1	24.4796	23.1838	23.8795	23.8476	21.9562	21.9091	22.2652	22.0435	-1.80413	0.00989876
Q04637	Eukaryotic translation initiation factor 4 gamma 1	EIF4G1	27.9877	27.8341	28.2692	28.0303	26.2064	25.9262	26.5543	26.229	-1.80137	0.00125189
O00299	Chloride intracellular channel protein 1	CLIC1	22.4753	21.825	22.238	22.1794	19.9104	20.4462	20.7907	20.3824	-1.797	0.0048803
Q86VS8	Protein Hook homolog 3	HOOK3	22.673	22.7307	22.9438	22.7825	21.3773	20.6475	20.9359	20.9869	-1.7956	0.00139665
Q16831	Uridine phosphorylase 1	UPP1	24.1472	23.5337	22.6689	23.4499	22.3969	21.2832	21.2956	21.6586	-1.79137	0.0339911
Q9NWV8	BRISC and BRCA1-A complex member 1	BABAM1	23.1212	23.1265	23.2299	23.1592	21.0526	20.908	22.1458	21.3688	-1.7904	0.0103118
P26641	Elongation factor 1-gamma	EEF1G	27.9567	27.4826	28.0163	27.8185	25.7913	25.7128	26.5852	26.0298	-1.78877	0.00536218
P06730	Eukaryotic translation initiation factor 4E	EIF4E	23.1144	22.9684	23.5658	23.2162	20.8208	21.1704	22.3006	21.4306	-1.7856	0.0206681
Q16543	Hsp90 co-chaperone Cdc37	CDC37	25.3887	24.9616	25.6346	25.3283	23.3126	23.2232	24.112	23.5493	-1.77903	0.00665996
Q96BY6	Dedicator of cytokinesis protein 10	DOCK10	23.8844	23.7883	24.4839	24.0522	22.7329	22.1178	21.971	22.2739	-1.7783	0.00508089
P17980	26S protease regulatory subunit 6A	PSMC3	24.4639	24.1525	24.3595	24.3253	22.7348	22.1277	22.7802	22.5476	-1.77773	0.00149351
O60749	Sorting nexin-2	SNX2	26.2937	25.9228	26.268	26.1615	24.2516	24.1742	24.7459	24.3906	-1.77093	0.00119144
Q9H3U1	Protein unc-45 homolog A	UNC45A	25.1833	25.0865	25.3723	25.214	23.3578	23.2239	23.7634	23.4484	-1.76567	0.000640202
Q9H694	Protein bicaudal C homolog 1	BICC1	23.402	23.9596	23.8057	23.7224	22.1545	21.9383	21.7905	21.9611	-1.76133	0.000865742
P27816	Microtubule-associated protein 4	MAP4	25.0647	24.1377	24.4095	24.5373	22.7068	22.5346	23.1019	22.7811	-1.7562	0.00551179
Q15942	Zyxin	ZYX	24.4582	23.8322	23.9021	24.0642	21.9523	22.5741	22.4067	22.311	-1.75313	0.00296302
Q9Y265	RuvB-like 1	RUVBL1	25.8735	25.6653	26.027	25.8553	24.059	23.9957	24.2521	24.1023	-1.753	0.000175647
Q9UNX3	60S ribosomal protein L26-like 1	RPL26L1	27.1094	26.9666	27.1954	27.0905	24.7845	25.4818	25.7545	25.3403	-1.7502	0.00411778
Q9H0B6	Kinesin light chain 2	KLC2	23.9677	23.4689	23.9262	23.7876	22.2532	21.9847	21.8872	22.0417	-1.7459	0.000838648
P48059	LIM and senescent cell antigen-like-containing domain protein 1	LIMS1	24.5039	23.9033	24.6394	24.3489	22.8804	22.3951	22.5526	22.6094	-1.7395	0.00288824
Q9H270	Vacuolar protein sorting-associated protein 11 homolog	VPS11	23.3675	23.7338	23.324	23.4751	21.5383	22.0938	21.5751	21.7357	-1.73937	0.00142038
Q96PU8	Protein quaking	QKI	25.0723	25.3878	24.9228	25.1276	23.4293	23.2764	23.4596	23.3884	-1.7392	0.000302533
Q7KZF4	Staphylococcal nuclease domain-containing protein 1	SND1	28.2346	27.6775	28.2869	28.0663	25.9468	26.0321	27.0068	26.3286	-1.73777	0.0113908
P42766	60S ribosomal protein L35	RPL35	26.4841	26.4782	26.2703	26.4109	24.3133	24.7285	24.9821	24.6746	-1.73623	0.00111003
P04049	RAF proto-oncogene serine/threonine-protein kinase	RAF1	23.1701	22.8629	23.214	23.0823	21.5074	21.4106	21.1333	21.3504	-1.7319	0.000387466
Q9NQT8	Kinesin-like protein KIF13B	KIF13B	24.9634	24.636	24.7657	24.7884	23.1602	22.9478	23.0728	23.0603	-1.7281	0.000108137
Q09666	Neuroblast differentiation-associated protein AHNAK	AHNAK	28.535	29.0044	28.8957	28.8117	27.2043	26.8655	27.1813	27.0837	-1.728	0.000645297
P20810	Calpastatin	CAST	27.4378	26.7464	26.5759	26.92	25.0786	25.3698	25.128	25.1921	-1.7279	0.00343099
P10412	Histone H1.4	HIST1H1E	28.057	28.749	27.8284	28.2115	26.0191	26.7535	26.679	26.4839	-1.7276	0.00882597
P49207	60S ribosomal protein L34	RPL34	25.0712	25.0809	25.1158	25.0893	23.4621	23.3253	23.3115	23.3663	-1.723	4.20983e-06
P15374	Ubiquitin carboxyl-terminal hydrolase isozyme L3	UCHL3	23.9162	23.3102	23.7572	23.6612	21.7958	21.4312	22.59	21.939	-1.7222	0.011267
Q15785	Mitochondrial import receptor subunit TOM34	TOMM34	23.5018	23.611	23.456	23.5229	21.2547	21.4217	22.7276	21.8013	-1.7216	0.0212148
Q92743	Serine protease HTRA1	HTRA1	25.116	25.9121	25.7246	25.5842	23.755	23.4967	24.3367	23.8628	-1.72143	0.00759265
P60842	Eukaryotic initiation factor 4A-I	EIF4A1	29.8799	29.4102	29.9732	29.7544	27.8112	27.8727	28.4189	28.0343	-1.72017	0.0027099
Q15691	Microtubule-associated protein RP/EB family member 1	MAPRE1	25.0281	24.6339	25.1987	24.9536	23.1285	22.6856	23.887	23.2337	-1.71987	0.0114604
Q05682	Caldesmon	CALD1	22.8065	21.6943	22.1557	22.2188	20.2101	20.6423	20.6551	20.5025	-1.71633	0.00836676
Q15019	Septin-2	SEPT2	25.1588	25.2646	25.4149	25.2794	23.467	23.1988	24.0313	23.5657	-1.71373	0.00260313
P55957	BH3-interacting domain death agonist	BID	24.1728	24.3642	24.7337	24.4236	22.5536	22.4036	23.179	22.7121	-1.7115	0.00406906
Q9Y5X1	Sorting nexin-9	SNX9	22.9639	22.6047	23.0762	22.8816	21.0729	20.87	21.5864	21.1764	-1.70517	0.00264897
P13489	Ribonuclease inhibitor	RNH1	28.0567	27.4828	28.0009	27.8468	26.2127	25.8817	26.3634	26.1526	-1.6942	0.00185673
Q9Y3U8	60S ribosomal protein L36	RPL36	26.1232	26.0853	25.6016	25.9367	24.085	24.275	24.3692	24.2431	-1.69363	0.000833158
Q16666	Gamma-interferon-inducible protein 16	IFI16	24.4567	24.5874	23.8947	24.3129	22.2935	23.3653	22.2012	22.62	-1.69293	0.0169762
Q15370	Transcription elongation factor B polypeptide 2	TCEB2	22.5049	22.1945	22.423	22.3741	20.5327	20.4483	21.0775	20.6862	-1.68797	0.00149755
Q10567	AP-1 complex subunit beta-1	AP1B1	23.5634	23.7198	22.9337	23.4056	21.3938	21.4644	22.3102	21.7228	-1.68283	0.0114344
P18669	Phosphoglycerate mutase 1	PGAM1	26.3443	25.1541	26.0222	25.8402	23.4761	24.2108	24.7995	24.1621	-1.67807	0.0325142
P78559	Microtubule-associated protein 1A	MAP1A	26.037	25.7837	26.1312	25.984	24.2286	24.0862	24.6151	24.31	-1.674	0.000897867
O95425	Supervillin	SVIL	27.5269	27.6167	27.3089	27.4842	25.7415	26.336	25.3716	25.8164	-1.6678	0.00484635
Q9Y3C8	Ubiquitin-fold modifier-conjugating enzyme 1	UFC1	24.3329	23.3645	24.0789	23.9254	21.5485	22.2516	22.9795	22.2599	-1.66557	0.0299266
P63104	14-3-3 protein zeta/delta	YWHAZ	27.6999	26.9324	27.215	27.2824	25.1518	25.476	26.2275	25.6184	-1.664	0.0129301
P46779	60S ribosomal protein L28	RPL28	25.4904	25.5364	25.4983	25.5084	23.826	23.8554	23.8585	23.8466	-1.66173	7.50281e-08
Q9NRA8	Eukaryotic translation initiation factor 4E transporter	EIF4ENIF1	23.7026	22.9481	22.4612	23.0373	21.2326	21.9314	20.969	21.3777	-1.65963	0.0228144
O95817	BAG family molecular chaperone regulator 3	BAG3	24.8103	24.7331	25.2581	24.9338	23.2011	23.355	23.2727	23.2763	-1.65757	0.00061398
Q99497	Protein deglycase DJ-1	PARK7	23.5255	22.8589	23.0192	23.1345	21.3967	21.4263	21.6538	21.4923	-1.64227	0.0016251
P12814	Alpha-actinin-1	ACTN1	25.1722	24.5668	24.9446	24.8945	22.9764	22.8138	23.9739	23.2547	-1.63983	0.0152779
P54136	Arginine--tRNA ligase, cytoplasmic	RARS	26.6451	26.044	26.6348	26.4413	24.6419	24.5112	25.2615	24.8049	-1.63643	0.00582514
Q96I24	Far upstream element-binding protein 3	FUBP3	25.6235	25.0637	25.2914	25.3262	23.6753	23.7052	23.6908	23.6904	-1.63577	0.000551263
P16401	Histone H1.5	HIST1H1B	27.3209	27.4551	26.9122	27.2294	25.1531	25.7661	25.8646	25.5946	-1.6348	0.00407182
P55010	Eukaryotic translation initiation factor 5	EIF5	23.1986	22.7038	22.9023	22.9349	20.7573	21.0684	22.0749	21.3002	-1.6347	0.0180514
Q8TAT6	Nuclear protein localization protein 4 homolog	NPLOC4	24.7174	24.5218	24.722	24.6537	23.1074	22.6305	23.3275	23.0218	-1.63193	0.0016455
O43707	Alpha-actinin-4	ACTN4	27.204	26.6019	26.8043	26.8701	25.0601	24.7501	25.9152	25.2418	-1.62827	0.014062
P21333	Filamin-A	FLNA	28.6176	28.0711	28.4616	28.3834	26.5839	26.4371	27.2497	26.7569	-1.62653	0.0054903
P62917	60S ribosomal protein L8	RPL8	28.1992	28.3252	27.96	28.1615	26.0195	26.6742	26.9117	26.5351	-1.62633	0.00481111
O43242	26S proteasome non-ATPase regulatory subunit 3	PSMD3	25.0562	24.7833	25.3643	25.0679	23.5285	23.1555	23.6534	23.4458	-1.62213	0.0019557
P19105	Myosin regulatory light chain 12A	MYL12A	25.3689	24.9212	25.473	25.2544	23.3481	23.3628	24.1917	23.6342	-1.62017	0.00766467
Q14315	Filamin-C	FLNC	28.3112	27.7506	27.9483	28.0034	26.231	26.1199	26.8009	26.3839	-1.61943	0.00374605
P67936	Tropomyosin alpha-4 chain	TPM4	25.0669	24.3898	24.5906	24.6824	22.816	23.0968	23.2855	23.0661	-1.61633	0.00264181
P37802	Transgelin-2	TAGLN2	27.6207	27.408	27.0921	27.3736	25.6763	25.3632	26.2363	25.7586	-1.615	0.00561848
P46778	60S ribosomal protein L21	RPL21	26.5548	26.5104	26.3008	26.4553	24.7083	24.7685	25.0499	24.8422	-1.6131	0.000251502
Q9UHD8	Septin-9	SEPT9	24.9268	24.3102	24.6081	24.615	22.6307	23.1824	23.1945	23.0025	-1.6125	0.00331438
P62191	26S protease regulatory subunit 4	PSMC1	26.2703	26.4602	26.4616	26.3974	24.5677	24.4753	25.3164	24.7865	-1.6109	0.00417024
Q8WWM7	Ataxin-2-like protein	ATXN2L	24.4563	23.8148	23.7159	23.9957	22.3905	22.5163	22.2483	22.385	-1.61063	0.00275633
P61978	Heterogeneous nuclear ribonucleoprotein K	HNRNPK	27.9617	27.8851	28.1036	27.9835	26.0196	26.3678	26.733	26.3735	-1.61	0.00172113
Q9NSK0	Kinesin light chain 4	KLC4	22.4992	22.0909	22.2231	22.2711	20.9535	20.5617	20.477	20.6641	-1.607	0.00106553
P31153	S-adenosylmethionine synthase isoform type-2	MAT2A	22.8333	23.7078	23.9203	23.4871	21.6743	21.926	22.0512	21.8838	-1.6033	0.0102373
P49588	Alanine--tRNA ligase, cytoplasmic	AARS	26.1146	25.3171	25.9031	25.7783	23.9694	24.0005	24.5591	24.1763	-1.60193	0.00635778
P23919	Thymidylate kinase	DTYMK	23.4756	22.6679	23.6576	23.267	21.3262	21.4039	22.267	21.6657	-1.60133	0.0201335
Q07866	Kinesin light chain 1	KLC1	25.5077	25.4374	25.4047	25.4499	24.0066	23.577	23.9681	23.8506	-1.59937	0.000340208
P20073	Annexin A7	ANXA7	26.3256	26.0961	26.4651	26.2956	24.5674	24.3527	25.1827	24.7009	-1.59467	0.00416874
Q00341	Vigilin	HDLBP	26.6495	27.0494	27.1971	26.9653	25.3718	25.0139	25.7373	25.3743	-1.591	0.00388788
O00487	26S proteasome non-ATPase regulatory subunit 14	PSMD14	24.771	25.1405	25.2426	25.0514	23.9099	23.3624	23.1096	23.4606	-1.59073	0.00451076
P09382	Galectin-1	LGALS1	25.6999	25.2095	25.4375	25.449	24.0075	23.7329	23.8409	23.8604	-1.58853	0.000615686
O95373	Importin-7	IPO7	24.5378	24.096	25.059	24.5643	22.6749	22.6347	23.6181	22.9759	-1.58837	0.0201806
P46783	40S ribosomal protein S10	RPS10	25.4746	25.8815	25.3436	25.5666	23.3521	24.1018	24.489	23.981	-1.5856	0.012902
O00410	Importin-5	IPO5	26.9384	26.8589	27.2135	27.0036	25.5215	25.2857	25.4722	25.4265	-1.57713	0.000258698
P13797	Plastin-3	PLS3	25.0278	24.4014	24.8642	24.7645	22.7829	22.9911	23.8088	23.1943	-1.5702	0.012624
Q13409	Cytoplasmic dynein 1 intermediate chain 2	DYNC1I2	24.4275	24.0939	24.2445	24.2553	22.1633	22.813	23.09	22.6888	-1.56653	0.00576154
P07900	Heat shock protein HSP 90-alpha	HSP90AA1	29.3726	29.172	29.5421	29.3622	27.4192	27.6065	28.3938	27.8065	-1.55573	0.00801466
P62837	Ubiquitin-conjugating enzyme E2 D2	UBE2D2	22.804	22.8415	23.518	23.0545	21.1106	21.6524	21.7473	21.5034	-1.55107	0.00707129
Q9UNH7	Sorting nexin-6	SNX6	24.5939	24.0417	24.0674	24.2343	22.3302	22.3927	23.3281	22.6837	-1.55067	0.013732
Q9NVA2	Septin-11	SEPT11	23.1884	22.3632	22.6905	22.7474	21.2673	20.9552	21.3736	21.1987	-1.54867	0.00462437
O95819	Mitogen-activated protein kinase kinase kinase kinase 4	MAP4K4	22.7229	22.4899	22.5897	22.6008	20.4358	21.2954	21.4444	21.0585	-1.5423	0.00866469
P31946	14-3-3 protein beta/alpha	YWHAB	26.8761	26.2137	26.9276	26.6725	25.0557	24.7973	25.538	25.1303	-1.54213	0.00817313
P12956	X-ray repair cross-complementing protein 6	XRCC6	26.5191	26.4311	26.1006	26.3503	24.5662	24.8413	25.0409	24.8161	-1.53413	0.0012158
O43852	Calumenin	CALU	25.2315	24.7058	24.4409	24.7927	23.4458	22.6246	23.7149	23.2618	-1.53097	0.0189479
Q06830	Peroxiredoxin-1	PRDX1	27.4487	26.9061	27.6661	27.3403	25.5051	25.4095	26.5144	25.8097	-1.53063	0.0217992
O60343	TBC1 domain family member 4	TBC1D4	22.6911	22.3791	22.543	22.5377	21.1531	20.4019	21.4721	21.009	-1.5287	0.00976628
Q04206	Transcription factor p65	RELA	23.7912	22.7614	23.047	23.1999	21.6309	21.747	21.6408	21.6729	-1.52697	0.00782436
P02533	Keratin, type I cytoskeletal 14	KRT14	23.6043	22.9057	23.0905	23.2002	21.8363	21.8377	21.3497	21.6746	-1.5256	0.00449633
O60493	Sorting nexin-3	SNX3	26.3366	25.8915	26.3162	26.1814	24.7654	24.1868	25.0186	24.6569	-1.5245	0.00594435
Q15631	Translin	TSN	23.6302	23.533	23.4334	23.5322	21.7457	21.6571	22.6396	22.0141	-1.51807	0.00890107
P35579	Myosin-9	MYH9	31.7849	31.3914	31.7582	31.6448	29.7309	29.8389	30.8152	30.1283	-1.5165	0.014531
P40121	Macrophage-capping protein	CAPG	27.3928	26.7498	27.3831	27.1752	25.4952	25.4516	26.0367	25.6612	-1.51407	0.00596235
Q9NUQ8	ATP-binding cassette sub-family F member 3	ABCF3	24.4189	24.6593	24.7042	24.5941	23.1072	22.9512	23.1827	23.0804	-1.51377	0.000171977
Q96P70	Importin-9	IPO9	24.493	24.5662	24.5357	24.5316	23.9554	22.7102	22.3933	23.0196	-1.512	0.0339103
Q13561	Dynactin subunit 2	DCTN2	26.045	25.6203	26.1371	25.9341	24.2299	24.184	24.8701	24.428	-1.50613	0.00524871
Q02543	60S ribosomal protein L18a	RPL18A	25.969	25.7128	25.7723	25.818	24.214	24.3748	24.3487	24.3125	-1.50553	8.18331e-05
P40429	60S ribosomal protein L13a	RPL13A	26.9283	26.6531	26.7728	26.7847	25.2495	25.138	25.4644	25.284	-1.50077	0.00027233
Q9UKG1	DCC-interacting protein 13-alpha	APPL1	23.962	23.4775	24.1441	23.8612	22.78	21.9912	22.32	22.3637	-1.49747	0.00781829
P14618	Pyruvate kinase PKM	PKM	30.6222	30.2047	30.8173	30.5481	28.7547	28.8547	29.5523	29.0539	-1.49417	0.00844313
Q9NVZ3	Adaptin ear-binding coat-associated protein 2	NECAP2	22.2565	21.5866	22.4057	22.0829	20.7105	20.1317	20.9265	20.5896	-1.49337	0.0124902
P07741	Adenine phosphoribosyltransferase	APRT	23.2413	22.4391	22.7357	22.8054	21.1077	21.105	21.7309	21.3145	-1.49083	0.008919
Q12792	Twinfilin-1	TWF1	25.5738	25.0139	25.5807	25.3895	23.7417	23.5467	24.4132	23.9005	-1.48893	0.00992697
P49327	Fatty acid synthase	FASN	30.4634	30.2064	30.8256	30.4985	28.7014	28.6813	29.65	29.0109	-1.48757	0.0153789
Q9UI10	Translation initiation factor eIF-2B subunit delta	EIF2B4	24.466	24.5601	24.3433	24.4565	22.7901	23.2802	22.8377	22.9693	-1.48713	0.00090323
Q9NR46	Endophilin-B2	SH3GLB2	26.2289	25.5009	25.3251	25.685	24.3355	23.9378	24.3218	24.1984	-1.4866	0.00827389
P62424	60S ribosomal protein L7a	RPL7A	27.8846	27.8683	27.5926	27.7818	25.7122	26.5873	26.6055	26.3017	-1.48017	0.00877258
Q9NP61	ADP-ribosylation factor GTPase-activating protein 3	ARFGAP3	22.8067	22.0297	22.1698	22.3354	20.5702	20.9889	21.0085	20.8559	-1.47953	0.00604124
O60841	Eukaryotic translation initiation factor 5B	EIF5B	24.6162	24.2348	24.6896	24.5135	23.0735	22.9267	23.1084	23.0362	-1.47733	0.000620477
Q9UNM6	26S proteasome non-ATPase regulatory subunit 13	PSMD13	24.1619	24.1689	24.8414	24.3907	23.0361	22.4218	23.2883	22.9154	-1.47533	0.0125128
P62495	Eukaryotic peptide chain release factor subunit 1	ETF1	23.929	23.4833	23.8089	23.7404	22.1352	21.8344	22.8311	22.2669	-1.4735	0.0104127
P60660	Myosin light polypeptide 6	MYL6	27.7961	27.556	27.8276	27.7266	26.0178	25.9658	26.7924	26.2587	-1.4679	0.00638714
P62826	GTP-binding nuclear protein Ran	RAN	24.9601	23.7296	24.1512	24.2803	22.5212	23.0238	22.8942	22.8131	-1.46723	0.0199374
O94808	Glutamine--fructose-6-phosphate aminotransferase [isomerizing] 2	GFPT2	27.4109	27.5376	27.4462	27.4649	25.9587	26.1865	25.8503	25.9985	-1.4664	0.000158387
P11142	Heat shock cognate 71 kDa protein	HSPA8	27.7505	26.5799	27.1631	27.1645	25.6042	25.5161	25.9811	25.7005	-1.46403	0.0162436
Q15643	Thyroid receptor-interacting protein 11	TRIP11	26.8959	26.2655	26.1384	26.4333	25.15	24.6064	25.1521	24.9695	-1.46377	0.00781919
P08238	Heat shock protein HSP 90-beta	HSP90AB1	30.5141	30.4839	30.8348	30.6109	28.9266	28.7942	29.7267	29.1492	-1.46177	0.00942981
Q9UL46	Proteasome activator complex subunit 2	PSME2	26.198	26.1271	26.5212	26.2821	24.8115	24.4692	25.1869	24.8225	-1.45957	0.00370273
Q07157	Tight junction protein ZO-1	TJP1	24.3832	23.9609	24.0329	24.1257	22.7132	22.8459	22.4409	22.6667	-1.459	0.00117371
Q13596	Sorting nexin-1	SNX1	24.7273	24.2039	24.6925	24.5412	23.3585	22.6735	23.2205	23.0842	-1.45707	0.0056209
Q13098	COP9 signalosome complex subunit 1	GPS1	22.6608	21.6598	22.5728	22.2978	21.161	20.8385	20.5323	20.8439	-1.45387	0.0167931
P62906	60S ribosomal protein L10a	RPL10A	26.681	26.9085	26.8539	26.8145	25.1259	25.3505	25.6098	25.3621	-1.4524	0.000735539
Q99439	Calponin-2	CNN2	23.6831	24.1023	24.061	23.9488	22.6745	22.1739	22.6581	22.5022	-1.44663	0.00239254
P62258	14-3-3 protein epsilon	YWHAE	26.2455	25.7552	25.7649	25.9219	24.4549	24.1854	24.7949	24.4784	-1.44347	0.00381033
Q9NYI0	PH and SEC7 domain-containing protein 3	PSD3	24.7935	24.3343	24.46	24.5293	23.2618	23.2943	22.7161	23.0907	-1.43853	0.00345511
P09874	Poly [ADP-ribose] polymerase 1	PARP1	22.4206	23.2367	22.6616	22.773	21.5358	21.3141	21.163	21.3376	-1.43533	0.00564468
Q13310	Polyadenylate-binding protein 4	PABPC4	28.1749	27.2741	27.1301	27.5264	26.2013	25.9757	26.1131	26.0967	-1.42967	0.0127708
Q5T1M5	FK506-binding protein 15	FKBP15	26.0568	25.8871	25.5729	25.8389	24.5534	24.1413	24.534	24.4096	-1.42937	0.00185194
P54920	Alpha-soluble NSF attachment protein	NAPA	24.215	24.5482	24.5644	24.4425	22.4698	22.9228	23.6494	23.014	-1.42853	0.0168617
Q02750	Dual specificity mitogen-activated protein kinase kinase 1	MAP2K1	25.7195	25.1879	25.618	25.5085	24.079	23.9825	24.1794	24.0803	-1.42817	0.0011635
P08865	40S ribosomal protein SA	RPSA	24.7408	24.5534	24.2494	24.5145	22.3275	23.455	23.4862	23.0896	-1.42497	0.0248987
P39023	60S ribosomal protein L3	RPL3	27.1358	27.6427	27.207	27.3285	25.6694	25.9589	26.107	25.9118	-1.41673	0.00225815
P62280	40S ribosomal protein S11	RPS11	27.4927	27.413	27.0219	27.3092	25.282	26.1261	26.2769	25.895	-1.4142	0.0144419
P52789	Hexokinase-2	HK2	24.7396	23.8288	24.5499	24.3728	22.9963	22.9386	22.9542	22.963	-1.40973	0.00712334
P14868	Aspartate--tRNA ligase, cytoplasmic	DARS	27.4525	26.7822	27.4283	27.221	25.7722	25.5418	26.1244	25.8128	-1.4082	0.00708727
Q9H4M9	EH domain-containing protein 1	EHD1	27.9681	27.7849	28.1208	27.9579	26.5648	26.1286	26.957	26.5501	-1.4078	0.00549819
P35606	Coatomer subunit beta	COPB2	24.8217	24.5837	24.9229	24.7761	23.4077	22.9354	23.7631	23.3687	-1.40737	0.0056401
Q14677	Clathrin interactor 1	CLINT1	26.6274	25.8215	25.1329	25.8606	24.5364	24.8498	23.9809	24.4557	-1.4049	0.048618
Q7L5D6	Golgi to ER traffic protein 4 homolog	GET4	24.3428	24.3504	24.5221	24.4051	23.1657	23.3042	22.5334	23.0011	-1.404	0.00454795
P62269	40S ribosomal protein S18	RPS18	25.5034	26.0438	25.7831	25.7768	23.9239	24.5378	24.6603	24.374	-1.40277	0.00707964
O60645	Exocyst complex component 3	EXOC3	23.8408	24.5983	25.085	24.508	22.8917	23.5249	22.9044	23.107	-1.40103	0.0285196
O43237	Cytoplasmic dynein 1 light intermediate chain 2	DYNC1LI2	24.0786	23.9372	24.2577	24.0912	22.2471	23.1047	22.7188	22.6902	-1.40097	0.0061218
Q13418	Integrin-linked protein kinase	ILK	27.0283	26.4509	27.0648	26.848	25.652	25.0951	25.5968	25.448	-1.40003	0.00626577
Q01518	Adenylyl cyclase-associated protein 1	CAP1	27.8373	27.8394	27.9388	27.8718	26.3313	26.1013	26.9908	26.4745	-1.39737	0.00651085
O75351	Vacuolar protein sorting-associated protein 4B	VPS4B	24.3138	23.5062	24.0844	23.9681	22.1522	22.3819	23.192	22.5754	-1.39277	0.0246066
P17931	Galectin-3	LGALS3	27.3989	26.5975	27.037	27.0111	25.3466	25.2715	26.2873	25.6351	-1.376	0.02642
Q00839	Heterogeneous nuclear ribonucleoprotein U	HNRNPU	23.0407	23.6378	23.3742	23.3509	21.484	22.2695	22.1885	21.9807	-1.37023	0.010691
P78344	Eukaryotic translation initiation factor 4 gamma 2	EIF4G2	26.2127	25.9437	26.1224	26.0929	24.844	24.8178	24.5086	24.7235	-1.36947	0.000510482
P23528	Cofilin-1	CFL1	25.4333	25.3027	25.468	25.4013	23.8976	23.7975	24.4064	24.0338	-1.3675	0.00218187
Q13404	Ubiquitin-conjugating enzyme E2 variant 1	UBE2V1	25.4324	24.6112	25.1189	25.0542	23.2821	23.511	24.2675	23.6869	-1.3673	0.0231744
P30050	60S ribosomal protein L12	RPL12	25.9807	26.571	26.1937	26.2485	24.5077	25.0618	25.0762	24.8819	-1.36657	0.00581544
Q02878	60S ribosomal protein L6	RPL6	27.9848	27.8942	27.8335	27.9042	26.2506	26.5852	26.7791	26.5383	-1.36587	0.00104569
P13645	Keratin, type I cytoskeletal 10	KRT10	27.4213	26.6674	27.032	27.0402	25.8999	25.5732	25.5557	25.6763	-1.36397	0.00508159
Q96FW1	Ubiquitin thioesterase OTUB1	OTUB1	26.3763	25.8781	26.6488	26.3011	24.7695	24.5733	25.4688	24.9372	-1.36387	0.0181296
O95747	Serine/threonine-protein kinase OSR1	OXSR1	24.0144	24.7124	24.3135	24.3468	23.422	23.0167	22.5122	22.9836	-1.36313	0.014761
Q99536	Synaptic vesicle membrane protein VAT-1 homolog	VAT1	26.2394	25.8092	26.0899	26.0462	24.4544	24.4606	25.1349	24.6833	-1.36287	0.00621403
P07384	Calpain-1 catalytic subunit	CAPN1	29.8914	29.2011	29.1647	29.4191	28.0706	28.1906	27.9166	28.0593	-1.3598	0.00549391
Q9BUK6	Protein misato homolog 1	MSTO1	23.0537	22.8231	23.8306	23.2358	21.6066	21.8336	22.1931	21.8778	-1.35803	0.0177275
O95336	6-phosphogluconolactonase	PGLS	26.636	26.13	26.5719	26.446	24.8767	24.9092	25.4918	25.0926	-1.3534	0.00609186
Q92572	AP-3 complex subunit sigma-1	AP3S1	23.3884	23.6684	23.6626	23.5731	22.26	22.4829	21.9211	22.2213	-1.3518	0.0019679
Q9NQG5	Regulation of nuclear pre-mRNA domain-containing protein 1B	RPRD1B	23.3209	23.0317	23.236	23.1962	22.3227	21.9117	21.305	21.8465	-1.34973	0.0118274
Q9UBF8	Phosphatidylinositol 4-kinase beta	PI4KB	21.2897	21.4328	21.451	21.3912	20.4305	19.9556	19.743	20.043	-1.34813	0.00300105
O00170	AH receptor-interacting protein	AIP	26.9038	26.6118	26.9438	26.8198	25.3573	25.1472	25.9251	25.4765	-1.34327	0.00620569
Q04446	1,4-alpha-glucan-branching enzyme	GBE1	24.9112	23.6598	24.3973	24.3228	22.4245	23.4021	23.1187	22.9818	-1.341	0.0448362
Q9UHB6	LIM domain and actin-binding protein 1	LIMA1	26.2807	26.6883	25.9666	26.3119	24.8343	25.2003	24.8805	24.9717	-1.34017	0.00493193
Q9H3P7	Golgi resident protein GCP60	ACBD3	22.2138	22.1755	22.3608	22.25	20.5477	20.6387	21.5433	20.9099	-1.34013	0.014237
Q86VP6	Cullin-associated NEDD8-dissociated protein 1	CAND1	26.6171	26.4684	26.8306	26.6387	24.8688	25.0498	25.9773	25.2986	-1.34007	0.0202594
P06748	Nucleophosmin	NPM1	25.4969	26.5272	25.9515	25.9919	24.4579	25.3597	24.1416	24.6531	-1.3388	0.0468103
P36578	60S ribosomal protein L4	RPL4	27.5292	27.5564	27.484	27.5232	26.0526	26.2121	26.2969	26.1872	-1.336	5.73227e-05
Q13177	Serine/threonine-protein kinase PAK 2	PAK2	27.0765	26.3392	26.9916	26.8024	25.6662	24.962	25.7734	25.4672	-1.33523	0.0179864
Q9Y3P9	Rab GTPase-activating protein 1	RABGAP1	22.5906	22.2629	23.0096	22.621	21.553	21.0337	21.2712	21.286	-1.33507	0.00710876
Q63ZY3	KN motif and ankyrin repeat domain-containing protein 2	KANK2	25.4018	25.2805	25.4009	25.3611	24.0641	24.0617	23.9553	24.027	-1.33403	1.58659e-05
P22234	Multifunctional protein ADE2	PAICS	25.7395	25.0128	25.5591	25.4371	23.8597	23.7616	24.6914	24.1042	-1.3329	0.0221312
O14773	Tripeptidyl-peptidase 1	TPP1	24.4695	23.9418	24.494	24.3018	22.8895	22.7806	23.241	22.9704	-1.3314	0.00425109
P41250	Glycine--tRNA ligase	GARS	24.6956	23.8098	23.7399	24.0818	22.8359	22.7385	22.6825	22.7523	-1.32947	0.0128764
P23258	Tubulin gamma-1 chain	TUBG1	25.2097	25.811	25.5529	25.5245	24.0687	24.0323	24.486	24.1957	-1.32887	0.00424642
Q04917	14-3-3 protein eta	YWHAH	23.741	24.1746	24.2924	24.0693	22.6819	22.7077	22.8331	22.7409	-1.32843	0.00158198
Q7Z2W4	Zinc finger CCCH-type antiviral protein 1	ZC3HAV1	23.1344	22.6926	22.6795	22.8355	21.4463	21.4022	21.675	21.5078	-1.32767	0.00150804
P09496	Clathrin light chain A	CLTA	23.9996	23.526	24.1505	23.892	22.6868	22.4055	22.6076	22.5666	-1.3254	0.00299762
Q14157	Ubiquitin-associated protein 2-like	UBAP2L	24.6585	24.3964	23.9154	24.3234	23.1288	23.1527	22.7162	22.9992	-1.3242	0.00698361
P23381	Tryptophan--tRNA ligase, cytoplasmic	WARS	25.5854	24.9138	24.7624	25.0872	23.7724	23.576	23.9432	23.7639	-1.32333	0.00849083
Q9NZQ3	NCK-interacting protein with SH3 domain	NCKIPSD	23.8813	23.8673	23.461	23.7365	22.1736	22.0763	22.9902	22.4134	-1.32317	0.0145714
Q13131	5-AMP-activated protein kinase catalytic subunit alpha-1	PRKAA1	24.0331	24.0768	24.3758	24.1619	22.9345	22.9687	22.6188	22.8407	-1.32123	0.00103729
P12111	Collagen alpha-3(VI) chain	COL6A3	23.7845	23.6544	23.7609	23.7333	22.2278	21.8345	23.1742	22.4122	-1.3211	0.0297599
P57764	Gasdermin-D	GSDMD	23.481	23.7989	24.0747	23.7849	22.6843	22.5912	22.1264	22.4673	-1.31757	0.00563474
P62888	60S ribosomal protein L30	RPL30	25.5443	25.5594	25.5258	25.5432	23.9292	24.293	24.4666	24.2296	-1.31357	0.00116112
P35998	26S protease regulatory subunit 7	PSMC2	26.1979	26.0774	26.5494	26.2749	25.097	24.5196	25.2695	24.962	-1.31287	0.00798028
P23396	40S ribosomal protein S3	RPS3	24.2078	24.5169	24.1975	24.3074	22.7062	23.0704	23.208	22.9949	-1.31253	0.00198996
P05387	60S acidic ribosomal protein P2	RPLP2	25.2552	25.6659	24.9534	25.2915	24.1483	23.9212	23.8821	23.9839	-1.30763	0.0041905
P08134	Rho-related GTP-binding protein RhoC	RHOC	26.2819	24.9095	25.6393	25.6102	24.2825	24.2647	24.3697	24.3056	-1.3046	0.0305068
Q96II8	Leucine-rich repeat and calponin homology domain-containing protein 3	LRCH3	23.5431	23.329	23.4499	23.4407	22.3207	22.1375	21.9612	22.1398	-1.30087	0.000422743
Q15008	26S proteasome non-ATPase regulatory subunit 6	PSMD6	23.1571	22.9333	23.2792	23.1232	21.8922	21.6073	21.9703	21.8233	-1.29993	0.000969421
Q9UMX0	Ubiquilin-1	UBQLN1	25.8291	25.6607	25.4512	25.647	24.9725	24.3764	23.6953	24.3481	-1.29893	0.0279027
O60716	Catenin delta-1	CTNND1	23.8247	24.5298	24.0018	24.1188	22.9013	22.5475	23.0113	22.82	-1.29873	0.0069023
P27348	14-3-3 protein theta	YWHAQ	26.5988	26.5494	26.311	26.4864	25.1276	25.0982	25.3526	25.1928	-1.2936	0.000417126
Q14203	Dynactin subunit 1	DCTN1	26.1486	25.8108	25.9984	25.9859	24.7332	24.4387	24.9103	24.6941	-1.29187	0.00156335
P62910	60S ribosomal protein L32	RPL32	25.6672	25.9965	25.0833	25.5823	23.7879	24.6328	24.4508	24.2905	-1.29183	0.0251792
P00558	Phosphoglycerate kinase 1	PGK1	27.3054	26.0471	26.8339	26.7288	25.4252	25.3333	25.5655	25.4413	-1.28747	0.0260546
P61081	NEDD8-conjugating enzyme Ubc12	UBE2M	25.0074	24.3035	25.0512	24.7874	23.4456	23.4055	23.6539	23.5017	-1.2857	0.00719182
P49585	Choline-phosphate cytidylyltransferase A	PCYT1A	26.076	25.7193	25.8673	25.8875	24.5416	24.3727	24.9058	24.6067	-1.28083	0.00243922
P08243	Asparagine synthetase [glutamine-hydrolyzing]	ASNS	26.2055	25.351	25.7133	25.7566	24.966	24.6737	23.7888	24.4762	-1.28043	0.0413685
Q9C0C2	182 kDa tankyrase-1-binding protein	TNKS1BP1	25.206	24.9922	25.1062	25.1015	23.9034	23.9619	23.5988	23.8214	-1.2801	0.000568488
Q9Y371	Endophilin-B1	SH3GLB1	26.6147	25.8986	26.0152	26.1762	25.3174	24.6765	24.6997	24.8979	-1.2783	0.0138521
Q9H0U4	Ras-related protein Rab-1B	RAB1B	25.5843	26.0949	26.0601	25.9131	24.1704	24.7164	25.0317	24.6395	-1.2736	0.0133134
Q9BSD7	Cancer-related nucleoside-triphosphatase	NTPCR	22.7658	23.3009	23.2781	23.1149	21.8934	21.3592	22.2733	21.842	-1.27297	0.0160062
P32969	60S ribosomal protein L9	RPL9	24.7504	24.9022	25.1451	24.9326	23.715	23.6147	23.6533	23.661	-1.27157	0.000428905
Q99996	A-kinase anchor protein 9	AKAP9	23.7239	23.9593	23.9173	23.8668	22.6906	22.5585	22.5598	22.603	-1.26387	0.0001175
Q9NP97	Dynein light chain roadblock-type 1	DYNLRB1	23.6736	23.973	24.5212	24.0559	22.7538	22.491	23.1351	22.7933	-1.26263	0.0153046
Q9P2B4	CTTNBP2 N-terminal-like protein	CTTNBP2NL	22.9119	22.9107	22.0909	22.6378	21.2029	21.5724	21.3571	21.3775	-1.26037	0.012734
P38606	V-type proton ATPase catalytic subunit A	ATP6V1A	23.0815	23.5242	23.7203	23.442	21.9013	21.6639	22.9857	22.1836	-1.25837	0.0485508
P26373	60S ribosomal protein L13	RPL13	27.4944	27.2919	27.3079	27.3647	25.6675	26.1113	26.5479	26.1089	-1.25583	0.00872949
P04150	Glucocorticoid receptor	NR3C1	23.7512	23.9698	24.1622	23.9611	22.5505	22.8848	22.6822	22.7058	-1.25523	0.00121647
O94979	Protein transport protein Sec31A	SEC31A	27.1908	27.0207	27.1441	27.1185	25.8708	25.6175	26.1053	25.8645	-1.254	0.00111122
Q92574	Hamartin	TSC1	23.1068	23.174	23.7552	23.3453	22.186	22.3811	21.711	22.0927	-1.25263	0.0119196
P49257	Protein ERGIC-53	LMAN1	25.5625	24.4663	24.4052	24.8113	23.5897	23.1672	23.9224	23.5598	-1.25157	0.0451072
Q96T51	RUN and FYVE domain-containing protein 1	RUFY1	24.3868	24.1394	24.7531	24.4264	23.5185	22.8037	23.2085	23.1769	-1.24953	0.0102245
Q15436	Protein transport protein Sec23A	SEC23A	24.8235	24.909	25.2068	24.9798	23.8571	23.6111	23.7231	23.7304	-1.24933	0.000784425
Q07352	Zinc finger protein 36, C3H1 type-like 1	ZFP36L1	23.1212	23.4415	24.0137	23.5255	22.2502	22.2375	22.3542	22.2806	-1.24483	0.00916057
O14558	Heat shock protein beta-6	HSPB6	25.5434	25.8862	25.4785	25.636	24.4846	24.3149	24.3767	24.3921	-1.24397	0.00078961
Q70E73	Ras-associated and pleckstrin homology domains-containing protein 1	RAPH1	24.2947	23.7845	24.1883	24.0892	23.0992	22.8747	22.5672	22.847	-1.24213	0.0047603
P40763	Signal transducer and activator of transcription 3	STAT3	23.1216	23.2994	23.5023	23.3078	21.8699	21.5622	22.7657	22.0659	-1.24183	0.0301925
Q9Y6G9	Cytoplasmic dynein 1 light intermediate chain 1	DYNC1LI1	24.035	23.5098	23.6225	23.7224	22.5756	22.2465	22.621	22.481	-1.2414	0.00333427
Q9H1Y0	Autophagy protein 5	ATG5	22.5969	22.3862	22.2414	22.4082	20.7892	21.4005	21.3261	21.1719	-1.23623	0.00480834
P31939	Bifunctional purine biosynthesis protein PURH	ATIC	23.2431	23.674	23.7872	23.5681	21.9838	21.9656	23.0465	22.332	-1.23613	0.0349031
P62847	40S ribosomal protein S24	RPS24	24.0527	24.7678	24.8142	24.5449	23.0287	23.2411	23.6618	23.3105	-1.23437	0.0161646
P08758	Annexin A5	ANXA5	26.0916	24.9237	25.3254	25.4469	24.0374	23.9629	24.6376	24.2126	-1.23427	0.0377528
O00178	GTP-binding protein 1	GTPBP1	21.7103	21.447	21.5407	21.566	20.3178	19.9468	20.7319	20.3322	-1.23383	0.00673521
P46940	Ras GTPase-activating-like protein IQGAP1	IQGAP1	28.5018	28.3529	28.6795	28.5114	27.1809	27.136	27.5254	27.2808	-1.23063	0.00136438
P61201	COP9 signalosome complex subunit 2	COPS2	23.2044	23.2787	23.5444	23.3425	22.1709	21.6281	22.5382	22.1124	-1.2301	0.0123039
P36507	Dual specificity mitogen-activated protein kinase kinase 2	MAP2K2	27.6317	27.141	27.5588	27.4438	26.1882	26.0689	26.4063	26.2211	-1.2227	0.00255665
P62333	26S protease regulatory subunit 10B	PSMC6	23.8126	23.5235	24.0403	23.7921	22.6089	22.4348	22.6709	22.5715	-1.2206	0.00179715
Q8WUM4	Programmed cell death 6-interacting protein	PDCD6IP	28.892	28.4324	28.7127	28.679	27.3419	27.1275	27.9109	27.4601	-1.21893	0.010607
P48643	T-complex protein 1 subunit epsilon	CCT5	27.8481	28.0863	28.082	28.0055	26.8223	26.4794	27.0816	26.7944	-1.21103	0.00318888
Q9NR12	PDZ and LIM domain protein 7	PDLIM7	24.0882	23.8694	23.7944	23.9173	22.535	22.8007	22.7845	22.7067	-1.2106	0.000600229
P10644	cAMP-dependent protein kinase type I-alpha regulatory subunit	PRKAR1A	25.8041	25.8896	25.8243	25.8393	24.4301	24.5796	24.8877	24.6325	-1.20687	0.000920414
P29401	Transketolase	TKT	28.2795	28.0667	28.1785	28.1749	26.7032	26.9889	27.2188	26.9703	-1.2046	0.00171825
Q92614	Unconventional myosin-XVIIIa	MYO18A	26.7379	26.8018	26.8477	26.7958	25.2897	25.3381	26.1493	25.5924	-1.20343	0.0127629
Q53H96	Pyrroline-5-carboxylate reductase 3	PYCRL	26.8362	26.5007	26.8277	26.7215	25.2882	25.9362	25.3398	25.5214	-1.20013	0.0069958
Q5SSJ5	Heterochromatin protein 1-binding protein 3	HP1BP3	23.9534	24.8625	23.9631	24.2597	22.5524	23.5918	23.0445	23.0629	-1.19677	0.0481596
Q9ULV4	Coronin-1C	CORO1C	24.2372	23.8475	23.9909	24.0252	22.7401	22.4265	23.3295	22.832	-1.19317	0.0143624
Q96TA1	Niban-like protein 1	FAM129B	27.3624	27.3186	27.7115	27.4642	26.0556	25.8685	26.895	26.273	-1.19113	0.0246447
O00203	AP-3 complex subunit beta-1	AP3B1	25.6053	25.2877	25.6101	25.501	24.5308	24.3264	24.0751	24.3108	-1.19027	0.00216847
Q9Y5X3	Sorting nexin-5	SNX5	25.3467	24.6368	25.0198	25.0011	23.7326	23.4991	24.2046	23.8121	-1.189	0.0151625
Q9UBW8	COP9 signalosome complex subunit 7a	COPS7A	23.029	22.6968	23.2797	23.0018	22.0843	21.4705	21.8899	21.8149	-1.18693	0.00868651
P07814	Bifunctional glutamate/proline--tRNA ligase	EPRS	27.1195	26.5485	27.0303	26.8994	25.7645	25.5235	25.8518	25.7133	-1.18617	0.00425478
O95793	Double-stranded RNA-binding protein Staufen homolog 1	STAU1	23.7537	23.7894	23.8146	23.7859	22.572	22.6499	22.5812	22.601	-1.18487	2.54413e-06
Q14155	Rho guanine nucleotide exchange factor 7	ARHGEF7	25.0506	25.0825	25.2129	25.1153	23.9028	23.8458	24.0451	23.9312	-1.1841	0.000105996
Q00610	Clathrin heavy chain 1	CLTC	28.4005	28.1763	28.4281	28.335	26.9554	27.0737	27.4248	27.1513	-1.18367	0.00186335
O76003	Glutaredoxin-3	GLRX3	25.8729	26.0164	26.1799	26.0231	25.2171	24.3519	24.9511	24.84	-1.18303	0.0119799
Q9NPQ8	Synembryn-A	RIC8A	26.0253	25.9845	26.6752	26.2283	25.1304	24.8896	25.1286	25.0495	-1.1788	0.00769966
P16152	Carbonyl reductase [NADPH] 1	CBR1	24.7497	24.2975	24.9942	24.6805	23.1206	23.3768	24.0252	23.5075	-1.17293	0.0255319
Q6UWE0	E3 ubiquitin-protein ligase LRSAM1	LRSAM1	24.2413	24.4626	23.976	24.2266	23.3675	22.941	22.865	23.0578	-1.1688	0.00513369
Q5T4S7	E3 ubiquitin-protein ligase UBR4	UBR4	26.1677	25.7999	26.0821	26.0166	25.01	24.5942	24.9493	24.8512	-1.1654	0.00241065
P61313	60S ribosomal protein L15	RPL15	25.9963	26.3098	26.1765	26.1609	24.3539	25.4166	25.2262	24.9989	-1.16197	0.0267234
Q969G5	Protein kinase C delta-binding protein	PRKCDBP	23.7537	23.0363	23.0703	23.2868	22.1782	22.0657	22.1308	22.1249	-1.16187	0.00790404
P13639	Elongation factor 2	EEF2	28.9579	28.7245	28.8021	28.8282	27.5856	27.5081	27.9115	27.6684	-1.15977	0.00120286
P45974	Ubiquitin carboxyl-terminal hydrolase 5	USP5	27.455	27.5071	27.7261	27.5627	26.3087	26.2021	26.6986	26.4031	-1.1596	0.00253651
P29692	Elongation factor 1-delta	EEF1D	27.7389	27.3307	27.5152	27.5283	26.2609	25.9874	26.8597	26.3693	-1.15893	0.0149705
Q13459	Unconventional myosin-IXb	MYO9B	22.0948	22.6868	22.6571	22.4796	21.2719	21.3495	21.3514	21.3243	-1.1553	0.00401689
P15880	40S ribosomal protein S2	RPS2	23.9699	24.378	23.9739	24.1073	22.5792	23.2133	23.0695	22.954	-1.15327	0.007986
P22314	Ubiquitin-like modifier-activating enzyme 1	UBA1	26.771	26.5202	26.7366	26.6759	25.2135	25.1413	26.2195	25.5248	-1.15117	0.0320681
P51114	Fragile X mental retardation syndrome-related protein 1	FXR1	24.8719	24.6928	24.7174	24.7607	23.6603	23.523	23.6457	23.6097	-1.15103	8.45808e-05
Q9BT78	COP9 signalosome complex subunit 4	COPS4	25.2281	24.9094	25.0157	25.0511	24.3053	23.4214	23.9795	23.9021	-1.149	0.0138634
O75874	Isocitrate dehydrogenase [NADP] cytoplasmic	IDH1	25.0564	24.6072	24.6862	24.7833	23.4819	23.2981	24.1288	23.6363	-1.147	0.0162632
Q07020	60S ribosomal protein L18	RPL18	26.032	26.6147	26.4197	26.3555	25.096	25.1337	25.3965	25.2087	-1.14673	0.0042257
Q92499	ATP-dependent RNA helicase DDX1	DDX1	24.8817	25.0904	24.8175	24.9299	23.8733	23.727	23.7527	23.7843	-1.14553	0.000259325
Q9UPN3	Microtubule-actin cross-linking factor 1, isoforms 1/2/3/5	MACF1	25.2177	25.4498	25.4103	25.3593	24.5796	24.0621	24.0287	24.2235	-1.1358	0.00410477
Q92945	Far upstream element-binding protein 2	KHSRP	23.9224	24.2025	23.7916	23.9722	22.2763	23.0928	23.146	22.8384	-1.1338	0.0208368
P62753	40S ribosomal protein S6	RPS6	26.7091	26.8934	26.5472	26.7166	25.3567	25.8475	25.5519	25.5854	-1.1312	0.0029022
P61353	60S ribosomal protein L27	RPL27	26.6186	26.6034	26.8171	26.6797	25.3945	25.3991	25.8561	25.5499	-1.1298	0.00253907
P51617	Interleukin-1 receptor-associated kinase 1	IRAK1	22.6368	22.6336	22.7004	22.6569	21.1432	21.6522	21.7959	21.5304	-1.1265	0.0048182
Q9BRX2	Protein pelota homolog	PELO	24.5128	25.3889	24.9862	24.9626	23.812	23.9725	23.7312	23.8386	-1.12407	0.0128965
O43353	Receptor-interacting serine/threonine-protein kinase 2	RIPK2	24.2058	23.7129	24.2683	24.0623	23.5424	22.8779	22.3959	22.9387	-1.1236	0.0403803
P46821	Microtubule-associated protein 1B	MAP1B	28.568	28.3962	28.6969	28.5537	28.0801	27.0665	27.1488	27.4318	-1.1219	0.0289933
P55060	Exportin-2	CSE1L	27.5475	27.3752	27.7792	27.5673	26.5052	26.2716	26.5752	26.4507	-1.11663	0.00168473
P62249	40S ribosomal protein S16	RPS16	25.3377	25.8502	25.572	25.5866	24.0207	24.637	24.7668	24.4748	-1.1118	0.0153197
Q9Y2Z0	Suppressor of G2 allele of SKP1 homolog	SUGT1	22.4897	22.7868	22.1566	22.4777	21.5283	20.7136	21.86	21.3673	-1.1104	0.0452231
Q9H2D6	TRIO and F-actin-binding protein	TRIOBP	23.6217	23.726	23.8328	23.7268	22.7541	22.7043	22.4027	22.6204	-1.10647	0.000914957
P52907	F-actin-capping protein subunit alpha-1	CAPZA1	24.5737	23.6885	24.278	24.1801	22.6695	23.039	23.5126	23.0737	-1.10637	0.0361611
O95295	SNARE-associated protein Snapin	SNAPIN	22.863	23.0369	22.3723	22.7574	22.2886	21.297	21.3709	21.6522	-1.10523	0.0423845
P61160	Actin-related protein 2	ACTR2	25.2281	25.202	25.057	25.1624	24.0639	23.9308	24.1794	24.058	-1.10433	0.000246731
Q9UHB9	Signal recognition particle subunit SRP68	SRP68	23.9397	24.3315	24.4249	24.232	23.2058	23.4611	22.7361	23.1343	-1.0977	0.0133125
P06703	Protein S100-A6	S100A6	26.9286	26.4501	26.2853	26.5547	25.2687	25.1933	25.913	25.4583	-1.09633	0.0214435
P50990	T-complex protein 1 subunit theta	CCT8	27.624	27.1105	27.696	27.4768	26.3139	26.2165	26.6373	26.3892	-1.0876	0.00830158
O00571	ATP-dependent RNA helicase DDX3X	DDX3X	25.3623	25.2961	25.1653	25.2746	23.9855	24.2738	24.3017	24.187	-1.08757	0.000732315
Q92597	Protein NDRG1	NDRG1	29.4975	29.1548	29.7907	29.481	28.208	27.9685	29.0049	28.3938	-1.0872	0.0401996
P61106	Ras-related protein Rab-14	RAB14	22.8121	22.501	23.1063	22.8065	21.5793	21.5826	21.9977	21.7199	-1.0866	0.00823594
O60504	Vinexin	SORBS3	21.5711	21.8789	21.5518	21.6673	20.1302	20.6672	20.9485	20.582	-1.0853	0.0144199
P41252	Isoleucine--tRNA ligase, cytoplasmic	IARS	25.3265	25.2328	25.5553	25.3715	24.0491	24.1595	24.6612	24.2899	-1.0816	0.00689245
P35658	Nuclear pore complex protein Nup214	NUP214	24.554	24.605	24.8122	24.6571	23.804	23.5409	23.3822	23.5757	-1.08137	0.00178005
P18206	Vinculin	VCL	27.9078	27.5215	27.4831	27.6375	26.2338	26.167	27.2694	26.5567	-1.08073	0.0472996
P53618	Coatomer subunit beta	COPB1	24.2954	23.9435	24.6251	24.288	23.4259	22.8878	23.3126	23.2088	-1.07923	0.0135296
O95372	Acyl-protein thioesterase 2	LYPLA2	24.5695	23.9728	24.733	24.4251	23.3254	23.289	23.4265	23.347	-1.07813	0.0100723
Q8TD19	Serine/threonine-protein kinase Nek9	NEK9	23.8979	23.1497	24.1193	23.7223	22.7746	22.6542	22.5143	22.6477	-1.0746	0.0238315
P68104	Elongation factor 1-alpha 1	EEF1A1	32.8781	33.0295	33.1407	33.0161	32.0879	31.8098	31.9304	31.9427	-1.0734	0.000635131
Q8IWE2	Protein NOXP20	FAM114A1	28.4039	28.389	28.5425	28.4451	27.7211	27.2645	27.1336	27.3731	-1.07207	0.00437892
P07437	Tubulin beta chain	TUBB	32.0942	32.4147	32.6011	32.37	31.667	31.4626	30.7716	31.3004	-1.0696	0.025706
Q9Y6Y8	SEC23-interacting protein	SEC23IP	23.4218	22.8031	22.9513	23.0587	21.938	21.7585	22.2718	21.9894	-1.0693	0.0111338
Q6P5R6	60S ribosomal protein L22-like 1	RPL22L1	25.1676	25.4204	24.7845	25.1242	24.1459	23.8191	24.1997	24.0549	-1.06927	0.00825064
P17655	Calpain-2 catalytic subunit	CAPN2	28.6019	28.458	28.5987	28.5529	27.3015	27.3043	27.8457	27.4838	-1.06903	0.00463672
Q15052	Rho guanine nucleotide exchange factor 6	ARHGEF6	23.9263	23.9517	23.7572	23.8784	23.0105	22.909	22.5089	22.8095	-1.06893	0.00291493
P55072	Transitional endoplasmic reticulum ATPase	VCP	25.2962	24.5861	25.2427	25.0417	23.7669	23.8285	24.3399	23.9784	-1.06323	0.0218751
Q9Y490	Talin-1	TLN1	30.8193	30.6138	31.0087	30.8139	29.8621	29.3228	30.0673	29.7507	-1.0632	0.0130552
O94832	Unconventional myosin-Id	MYO1D	23.3961	24.299	24.1979	23.9643	23.1294	22.4596	23.1192	22.9027	-1.0616	0.042527
Q8N1B4	Vacuolar protein sorting-associated protein 52 homolog	VPS52	22.8554	23.118	23.3668	23.1134	22.6903	21.9857	21.4828	22.0529	-1.06047	0.0492934
Q7L014	Probable ATP-dependent RNA helicase DDX46	DDX46	22.6104	23.3481	22.4215	22.7933	21.2846	21.8966	22.0249	21.7354	-1.05797	0.0436333
P04632	Calpain small subunit 1	CAPNS1	30.0602	29.3891	29.4099	29.6197	28.5015	28.8019	28.3835	28.5623	-1.05743	0.0139385
Q96N67	Dedicator of cytokinesis protein 7	DOCK7	26.4829	26.2619	26.204	26.3163	25.5936	25.1045	25.08	25.2594	-1.0569	0.00488582
Q15126	Phosphomevalonate kinase	PMVK	24.9964	24.7612	25.5307	25.0961	23.8807	23.8808	24.3588	24.0401	-1.056	0.0191021
O60664	Perilipin-3	PLIN3	29.6522	28.7561	28.3712	28.9265	27.8606	27.9065	27.846	27.871	-1.05547	0.0499134
Q16401	26S proteasome non-ATPase regulatory subunit 5	PSMD5	24.2006	23.4977	24.25	23.9828	23.0644	22.9073	22.8249	22.9322	-1.05057	0.0142141
Q59GN2	Putative 60S ribosomal protein L39-like 5	RPL39P5	24.3186	24.3722	23.9152	24.202	22.6589	23.3577	23.4392	23.1519	-1.05007	0.0215014
P62854	40S ribosomal protein S26	RPS26	23.5698	24.4669	24.1707	24.0691	23.0089	23.4466	22.6036	23.0197	-1.04943	0.0431115
Q9H0Q0	Protein FAM49A	FAM49A	22.9194	22.7	22.8389	22.8194	21.5551	21.5381	22.2233	21.7722	-1.04727	0.0111162
P61247	40S ribosomal protein S3a	RPS3A	26.2959	26.3934	26.314	26.3344	24.8551	25.4648	25.5574	25.2924	-1.042	0.00939912
P63261	Actin, cytoplasmic 2	ACTG1	31.7229	31.4311	31.4246	31.5262	30.3719	30.5292	30.5588	30.4866	-1.03957	0.000807527
Q92888	Rho guanine nucleotide exchange factor 1	ARHGEF1	25.5501	25.8664	26.2041	25.8735	25.2056	24.6834	24.6152	24.8347	-1.0388	0.0173305
P62195	26S protease regulatory subunit 8	PSMC5	25.544	25.7939	26.0106	25.7828	24.9685	24.2608	25.0033	24.7442	-1.03863	0.0199393
P08708	40S ribosomal protein S17	RPS17	24.693	25.5685	25.0918	25.1178	23.8954	24.2755	24.0815	24.0841	-1.03363	0.0199941
Q9H832	Ubiquitin-conjugating enzyme E2 Z	UBE2Z	24.2997	24.0239	24.4722	24.2653	23.2975	23.074	23.3277	23.2331	-1.0322	0.00252378
P30153	Serine/threonine-protein phosphatase 2A 65 kDa regulatory subunit A alpha isoform	PPP2R1A	26.9096	26.8536	27.0257	26.9296	25.7964	25.6798	26.225	25.9004	-1.02923	0.00403295
Q9UEY8	Gamma-adducin	ADD3	23.8727	23.4131	23.7851	23.6903	23.0624	22.3325	22.6029	22.6659	-1.02437	0.0159895
P51149	Ras-related protein Rab-7a	RAB7A	23.9712	23.8542	24.0301	23.9518	22.7213	22.7006	23.3613	22.9277	-1.0241	0.0100795
O00151	PDZ and LIM domain protein 1	PDLIM1	23.3378	22.8701	23.264	23.1573	21.9122	21.8135	22.6742	22.1333	-1.024	0.0293299
P00338	L-lactate dehydrogenase A chain	LDHA	25.7882	25.3955	25.8333	25.6723	24.0641	25.1404	24.754	24.6528	-1.0195	0.0414481
Q9NUY8	TBC1 domain family member 23	TBC1D23	22.3811	22.1884	22.6331	22.4009	21.7337	21.0614	21.3495	21.3815	-1.01933	0.0120022
Q14247	Src substrate cortactin	CTTN	23.1084	22.6242	22.7634	22.832	21.6475	22.0021	21.7901	21.8132	-1.01877	0.00451823
P07355	Annexin A2	ANXA2	27.222	26.9587	26.7429	26.9745	25.8904	25.5806	26.403	25.958	-1.01653	0.0213797
P48444	Coatomer subunit delta	ARCN1	25.6901	25.527	25.6408	25.6193	24.8956	24.2408	24.6735	24.6033	-1.016	0.0068604
P30041	Peroxiredoxin-6	PRDX6	22.9813	23.2534	23.6252	23.2866	22.7455	21.8586	22.2353	22.2798	-1.00683	0.0338543
P19838	Nuclear factor NF-kappa-B p105 subunit	NFKB1	22.8654	22.3622	23.08	22.7692	22.3142	21.6472	21.3294	21.7636	-1.0056	0.049067
Q13501	Sequestosome-1	SQSTM1	25.0488	24.9379	24.844	24.9436	24.4091	23.8746	23.5308	23.9382	-1.0054	0.0185685
P20340	Ras-related protein Rab-6A	RAB6A	24.5092	23.8803	24.2929	24.2275	23.6617	23.186	22.8212	23.223	-1.0045	0.0302264
O60763	General vesicular transport factor p115	USO1	28.174	27.8384	28.388	28.1335	27.2031	26.8358	27.3545	27.1311	-1.00233	0.0107042
Q15084	Protein disulfide-isomerase A6	PDIA6	24.2652	24.3478	24.1864	24.2665	22.7902	23.4151	23.5924	23.2659	-1.00057	0.0156148
P54819	Adenylate kinase 2, mitochondrial	AK2	26.7351	26.2674	26.5483	26.5169	25.3581	25.4292	25.7656	25.5176	-0.9993	0.00569883
Q9UGV2	Protein NDRG3	NDRG3	25.5626	25.684	26.1647	25.8038	24.8694	24.5	25.0441	24.8045	-0.999267	0.0149028
Q9BZQ8	Protein Niban	FAM129A	26.4765	26.0879	26.6238	26.3961	25.7203	25.3072	25.1715	25.3997	-0.9964	0.0122832
P53621	Coatomer subunit alpha	COPA	27.7891	27.6482	27.7732	27.7368	26.8344	26.4807	26.9164	26.7438	-0.993	0.00213766
P42345	Serine/threonine-protein kinase mTOR	MTOR	28.6048	27.9705	27.5542	28.0432	27.1021	27.0437	27.0102	27.052	-0.991167	0.0319009
Q9BRT8	COBW domain-containing protein 1	CBWD1	23.749	23.9078	24.0132	23.89	23.3109	22.8222	22.5779	22.9037	-0.986333	0.0125289
Q14008	Cytoskeleton-associated protein 5	CKAP5	26.6867	26.9661	27.2672	26.9733	26.0093	25.9443	26.0155	25.9897	-0.983633	0.00435349
P61163	Alpha-centractin	ACTR1A	26.4383	26.917	27.1494	26.8349	25.7128	25.6256	26.2177	25.852	-0.982867	0.02441
P46379	Large proline-rich protein BAG6	BAG6	26.7837	26.7052	26.7479	26.7456	25.8187	25.9597	25.5171	25.7652	-0.980433	0.00177915
P59998	Actin-related protein 2/3 complex subunit 4	ARPC4	22.6003	22.0125	22.1987	22.2705	21.3169	21.6891	20.8691	21.2917	-0.9788	0.0290409
P04792	Heat shock protein beta-1	HSPB1	31.4846	31.5822	31.7528	31.6065	30.9316	30.5169	30.4348	30.6278	-0.978767	0.00476776
Q7Z6Z7	E3 ubiquitin-protein ligase HUWE1	HUWE1	24.5709	24.7192	24.6831	24.6577	23.9755	23.3412	23.724	23.6802	-0.9775	0.00673589
P22102	Trifunctional purine biosynthetic protein adenosine-3	GART	25.0148	24.7546	25.089	24.9528	23.6889	23.8865	24.355	23.9768	-0.976	0.0117274
P13010	X-ray repair cross-complementing protein 5	XRCC5	26.1084	26.231	26.3041	26.2145	25.0256	25.1208	25.5806	25.2423	-0.972167	0.00575861
Q9Y3D0	Mitotic spindle-associated MMXD complex subunit MIP18	FAM96B	23.6161	23.8395	23.7141	23.7232	22.9248	22.2777	23.0739	22.7588	-0.964433	0.0188535
Q92973	Transportin-1	TNPO1	23.893	23.7744	24.4223	24.0299	23.0799	22.798	23.3236	23.0672	-0.962733	0.0183979
P62913	60S ribosomal protein L11	RPL11	25.6948	25.3049	25.8948	25.6315	24.4508	24.6826	24.8785	24.6706	-0.960867	0.0106946
P33176	Kinesin-1 heavy chain	KIF5B	26.0494	25.9413	25.8541	25.9483	24.8799	24.6761	25.4079	24.988	-0.9603	0.0130199
Q8WUH6	Transmembrane protein 263	TMEM263	22.9411	22.5772	22.4262	22.6482	21.593	21.602	21.8816	21.6922	-0.955967	0.00601818
Q9Y3I0	tRNA-splicing ligase RtcB homolog	RTCB	24.2468	24.7774	24.0976	24.3739	23.9292	23.052	23.2778	23.4197	-0.954267	0.0461543
P62241	40S ribosomal protein S8	RPS8	26.6377	27.1087	26.9007	26.8824	25.6269	26.0037	26.1652	25.9319	-0.950433	0.0105715
P50570	Dynamin-2	DNM2	26.1728	26.1978	26.5643	26.3116	25.4381	25.1864	25.4605	25.3617	-0.949967	0.00351151
P62829	60S ribosomal protein L23	RPL23	27.3635	27.4707	27.6838	27.506	26.7213	26.9583	25.9959	26.5585	-0.9475	0.0357859
P61764	Syntaxin-binding protein 1	STXBP1	24.313	24.5136	24.6545	24.4937	23.3467	23.3962	23.8981	23.547	-0.9467	0.00941548
Q8WWI1	LIM domain only protein 7	LMO7	23.7944	24.2217	24.3008	24.1056	23.1939	23.2687	23.027	23.1632	-0.942433	0.00548636
P62277	40S ribosomal protein S13	RPS13	25.9684	26.4798	26.3833	26.2772	24.8614	25.6314	25.5153	25.336	-0.941133	0.0303428
P46781	40S ribosomal protein S9	RPS9	25.2175	25.3508	25.0771	25.2151	23.9951	24.4341	24.3998	24.2763	-0.9388	0.00436896
P17858	ATP-dependent 6-phosphofructokinase, liver type	PFKL	26.5759	27.0238	26.9487	26.8495	25.7439	25.6167	26.3774	25.9127	-0.9368	0.0264954
Q86W92	Liprin-beta-1	PPFIBP1	27.3783	27.4315	27.5276	27.4458	26.7958	26.6352	26.0978	26.5096	-0.9362	0.0122171
Q9BRZ2	E3 ubiquitin-protein ligase TRIM56	TRIM56	21.195	20.6398	21.2886	21.0411	20.4363	20.1657	19.7155	20.1058	-0.9353	0.0327604
Q14671	Pumilio homolog 1	PUM1	23.325	23.2907	23.4243	23.3467	22.5908	22.6454	21.9996	22.4119	-0.934733	0.0113502
Q06210	Glutamine--fructose-6-phosphate aminotransferase [isomerizing] 1	GFPT1	27.5532	27.5316	27.6732	27.586	26.6636	26.8749	26.4172	26.6519	-0.9341	0.00258056
Q99816	Tumor susceptibility gene 101 protein	TSG101	22.7993	22.5216	22.5835	22.6348	21.9185	21.5054	21.69	21.7046	-0.930167	0.00312441
P05388	60S acidic ribosomal protein P0	RPLP0	26.6614	27.4587	27.1309	27.0837	26.4925	26.1059	25.8728	26.1571	-0.9266	0.0343083
P84098	60S ribosomal protein L19	RPL19	26.5896	26.2876	26.5525	26.4766	25.3839	25.4413	25.8464	25.5572	-0.919367	0.00613626
Q8NEZ2	Vacuolar protein sorting-associated protein 37A	VPS37A	23.4239	23.1728	22.7644	23.1204	22.1351	22.136	22.335	22.202	-0.918333	0.0106913
Q13200	26S proteasome non-ATPase regulatory subunit 2	PSMD2	26.3357	26.7586	26.5993	26.5645	25.4022	25.7095	25.8314	25.6477	-0.916833	0.00667584
Q05193	Dynamin-1	DNM1	27.2278	27.423	27.8181	27.4896	26.8057	26.3642	26.5596	26.5765	-0.913133	0.0133034
Q9BZV1	UBX domain-containing protein 6	UBXN6	24.4795	24.6064	24.4141	24.5	23.7371	23.3258	23.7002	23.5877	-0.9123	0.00309685
P18621	60S ribosomal protein L17	RPL17	26.5969	26.3978	26.6827	26.5591	25.4765	25.7998	25.6684	25.6482	-0.9109	0.00195519
P51452	Dual specificity protein phosphatase 3	DUSP3	25.2533	25.0481	25.3703	25.2239	24.6278	24.1173	24.2037	24.3163	-0.907633	0.00781484
Q9UPN7	Serine/threonine-protein phosphatase 6 regulatory subunit 1	PPP6R1	23.1631	23.1012	23.2078	23.1574	22.4502	22.1131	22.1912	22.2515	-0.905867	0.00104637
Q14204	Cytoplasmic dynein 1 heavy chain 1	DYNC1H1	29.6704	29.6193	29.9143	29.7347	28.889	28.5362	29.0715	28.8322	-0.902433	0.00765116
Q9Y2T2	AP-3 complex subunit mu-1	AP3M1	23.3865	24.0417	24.0103	23.8128	22.9456	23.0141	22.783	22.9142	-0.8986	0.0159979
O14617	AP-3 complex subunit delta-1	AP3D1	25.5247	25.5353	25.4403	25.5001	24.9959	24.8221	23.9877	24.6019	-0.8982	0.045325
Q9UHD2	Serine/threonine-protein kinase TBK1	TBK1	24.7993	25.2313	25.0697	25.0334	24.3817	24.2707	23.7785	24.1436	-0.8898	0.0165406
Q13509	Tubulin beta-3 chain	TUBB3	28.9961	29.6908	29.5182	29.4017	28.4157	28.6612	28.4659	28.5143	-0.887433	0.0161283
P62263	40S ribosomal protein S14	RPS14	27.2418	27.1904	27.2971	27.2431	26.2153	26.4092	26.4463	26.3569	-0.886167	0.000341703
P35908	Keratin, type II cytoskeletal 2 epidermal	KRT2	25.2682	24.2723	24.678	24.7395	23.809	23.6745	24.1011	23.8615	-0.877967	0.0496149
P35244	Replication protein A 14 kDa subunit	RPA3	22.6202	23.0847	23.1214	22.9421	22.0727	21.726	22.4017	22.0668	-0.8753	0.0258662
P63244	Guanine nucleotide-binding protein subunit beta-2-like 1	GNB2L1	24.4564	25.0802	24.6773	24.738	23.6685	24.203	23.7357	23.8691	-0.8689	0.0248769
P27635	60S ribosomal protein L10	RPL10	26.757	26.4378	26.4368	26.5439	25.741	25.6204	25.6699	25.6771	-0.866767	0.00151013
Q3KQU3	MAP7 domain-containing protein 1	MAP7D1	22.0127	22.2233	22.1935	22.1432	21.2148	21.0426	21.5889	21.2821	-0.861067	0.00779401
Q9Y678	Coatomer subunit gamma-1	COPG1	26.8638	26.6986	26.8974	26.8199	26.0884	25.8239	25.9858	25.966	-0.8539	0.000974294
Q8N3D4	EH domain-binding protein 1-like protein 1	EHBP1L1	26.4397	26.3942	26.9352	26.5897	25.8103	25.7503	25.6504	25.737	-0.8527	0.00895342
P00568	Adenylate kinase isoenzyme 1	AK1	23.9549	23.8783	23.6899	23.841	22.727	22.8628	23.3801	22.99	-0.851067	0.0164377
O00471	Exocyst complex component 5	EXOC5	24.1292	23.8014	24.435	24.1219	23.2985	23.2943	23.2202	23.271	-0.850867	0.00998007
P30101	Protein disulfide-isomerase A3	PDIA3	22.1386	22.5784	22.1329	22.2833	21.0909	21.4864	21.72	21.4324	-0.850867	0.0225105
P29353	SHC-transforming protein 1	SHC1	25.0304	24.8178	25.3147	25.0543	24.545	23.9267	24.1834	24.2184	-0.835933	0.02206
P68363	Tubulin alpha-1B chain	TUBA1B	32.7558	33.1845	33.4874	33.1426	32.5653	32.4299	31.942	32.3124	-0.830167	0.0432755
P49815	Tuberin	TSC2	24.0378	24.161	24.0177	24.0722	23.5003	23.3664	22.8603	23.2423	-0.829833	0.0142627
Q9Y5S2	Serine/threonine-protein kinase MRCK beta	CDC42BPB	23.4916	23.1729	23.8869	23.5171	22.7896	22.5772	22.7063	22.691	-0.8261	0.0185792
P17812	CTP synthase 1	CTPS1	25.5573	25.8204	26.112	25.8299	24.8865	24.9233	25.2084	25.0061	-0.823833	0.0122403
O43318	Mitogen-activated protein kinase kinase kinase 7	MAP3K7	20.7643	20.9447	20.9298	20.8796	20.421	19.8154	19.9359	20.0574	-0.822167	0.0132619
Q96JH7	Deubiquitinating protein VCIP135	VCPIP1	23.9665	23.5399	23.9157	23.8074	23.41	23.0305	22.5408	22.9938	-0.8136	0.0463145
Q9UPT5	Exocyst complex component 7	EXOC7	24.6397	24.0644	24.5533	24.4191	23.6856	23.5427	23.5921	23.6068	-0.812333	0.0115457
Q9P2J5	Leucine--tRNA ligase, cytoplasmic	LARS	24.3985	23.8172	24.6269	24.2809	23.6753	23.1807	23.5742	23.4767	-0.804133	0.0474424
Q9NR50	Translation initiation factor eIF-2B subunit gamma	EIF2B3	23.0727	23.1863	22.6958	22.9849	21.9228	22.1963	22.4289	22.1827	-0.802267	0.0182635
Q6P996	Pyridoxal-dependent decarboxylase domain-containing protein 1	PDXDC1	27.3354	27.8177	27.6619	27.605	27.0144	26.9275	26.5219	26.8213	-0.783733	0.0196128
Q13425	Beta-2-syntrophin	SNTB2	20.8821	20.8421	20.7969	20.8404	20.1518	19.8406	20.1808	20.0577	-0.782633	0.00217971
Q9GZT4	Serine racemase	SRR	24.7533	25.0974	25.2881	25.0463	24.5157	24.2787	24.0147	24.2697	-0.776567	0.0218947
Q9H3S7	Tyrosine-protein phosphatase non-receptor type 23	PTPN23	25.7977	25.735	25.9266	25.8198	25.4376	24.9699	24.731	25.0462	-0.7736	0.0228094
Q15149	Plectin	PLEC	27.2788	27.2631	26.8585	27.1335	26.5433	26.5544	25.9855	26.3611	-0.7724	0.0294364
Q9Y6M1	Insulin-like growth factor 2 mRNA-binding protein 2	IGF2BP2	23.8567	23.4726	23.7949	23.7081	22.8269	23.0291	22.9675	22.9412	-0.7669	0.00452208
P49368	T-complex protein 1 subunit gamma	CCT3	28.0771	28.207	28.2245	28.1695	27.2522	27.4205	27.5457	27.4061	-0.7634	0.00140394
Q5T5P2	Sickle tail protein homolog	KIAA1217	23.2168	23.6237	23.3502	23.3969	22.8476	22.7973	22.2591	22.6347	-0.762233	0.0269009
P63010	AP-2 complex subunit beta	AP2B1	25.5864	25.6719	25.1568	25.4717	24.7013	24.5685	24.8738	24.7145	-0.757167	0.0142047
P13861	cAMP-dependent protein kinase type II-alpha regulatory subunit	PRKAR2A	24.7387	25.2268	24.956	24.9738	24.431	24.1004	24.152	24.2278	-0.746033	0.0129156
Q96A65	Exocyst complex component 4	EXOC4	24.7075	24.9097	25.2402	24.9525	24.2511	24.3416	24.0421	24.2116	-0.740867	0.0143354
Q9BZF9	Uveal autoantigen with coiled-coil domains and ankyrin repeats	UACA	23.1032	23.1225	22.5585	22.9281	22.3217	22.162	22.0815	22.1884	-0.739667	0.0201583
Q8WUI4	Histone deacetylase 7	HDAC7	21.9184	22.4806	22.352	22.2503	21.5074	21.5318	21.5042	21.5145	-0.735867	0.0124354
P55735	Protein SEC13 homolog	SEC13	24.1634	24.2195	24.6782	24.3537	23.7231	23.5181	23.6159	23.619	-0.734667	0.0133154
P55039	Developmentally-regulated GTP-binding protein 2	DRG2	22.4056	21.9418	22.6393	22.3289	21.3948	21.8135	21.5767	21.595	-0.7339	0.0368622
O95782	AP-2 complex subunit alpha-1	AP2A1	25.5579	25.6996	25.8204	25.6926	25.0769	24.8301	24.9693	24.9588	-0.733867	0.00214263
P50851	Lipopolysaccharide-responsive and beige-like anchor protein	LRBA	24.2606	23.8456	24.4524	24.1862	23.7071	23.342	23.3215	23.4569	-0.729333	0.0289057
O00303	Eukaryotic translation initiation factor 3 subunit F	EIF3F	23.6359	23.5289	23.9961	23.7203	23.195	22.8839	22.9172	22.9987	-0.7216	0.0138354
P51148	Ras-related protein Rab-5C	RAB5C	24.5429	24.3419	24.7665	24.5504	23.844	23.7903	23.8993	23.8445	-0.7059	0.00507123
A5YKK6	CCR4-NOT transcription complex subunit 1	CNOT1	25.6285	25.8751	25.8248	25.7761	24.8746	25.423	24.9397	25.0791	-0.697033	0.0209209
Q08AM6	Protein VAC14 homolog	VAC14	23.7039	23.5306	23.8554	23.6966	23.1594	22.9359	22.915	23.0034	-0.6932	0.00475805
Q9Y5X2	Sorting nexin-8	SNX8	21.4883	21.5378	22.1753	21.7338	20.8932	21.1713	21.0708	21.0451	-0.6887	0.043149
Q9UN37	Vacuolar protein sorting-associated protein 4A	VPS4A	25.5138	25.2471	25.415	25.392	24.6618	24.5786	24.886	24.7088	-0.683167	0.00475414
Q03426	Mevalonate kinase	MVK	25.2281	25.6106	26.019	25.6192	24.8457	25.0041	24.9645	24.9381	-0.681133	0.0432413
Q96CW1	AP-2 complex subunit mu	AP2M1	24.2077	24.2793	24.3197	24.2689	23.7419	23.6127	23.4265	23.5937	-0.6752	0.00225807
O43681	ATPase ASNA1	ASNA1	26.1709	26.0573	26.2672	26.1651	25.7819	25.258	25.4413	25.4937	-0.6714	0.0152481
Q68CZ2	Tensin-3	TNS3	24.4277	24.3126	24.6518	24.464	24.1966	23.5577	23.6477	23.8007	-0.663367	0.0410182
P50991	T-complex protein 1 subunit delta	CCT4	27.2401	27.1978	27.4918	27.3099	26.7027	26.5942	26.6883	26.6617	-0.648167	0.00269594
Q9BYX2	TBC1 domain family member 2A	TBC1D2	22.369	22.617	22.6076	22.5312	22.3023	21.7432	21.6232	21.8896	-0.641633	0.0459822
P17987	T-complex protein 1 subunit alpha	TCP1	27.7077	27.9391	27.7212	27.7893	27.1604	27.316	26.9721	27.1495	-0.639833	0.00680099
P40227	T-complex protein 1 subunit zeta	CCT6A	28.4038	28.8007	28.3263	28.5103	27.8854	27.9383	27.8712	27.8983	-0.611967	0.0145484
P26599	Polypyrimidine tract-binding protein 1	PTBP1	26.9385	27.3876	27.2573	27.1945	26.8321	26.5491	26.371	26.5841	-0.6104	0.0321199
P83731	60S ribosomal protein L24	RPL24	25.9166	25.9852	26.154	26.0186	25.2867	25.4984	25.5142	25.4331	-0.5855	0.00452424
Q99832	T-complex protein 1 subunit eta	CCT7	27.8923	27.9881	28.0683	27.9829	27.3397	27.4067	27.4666	27.4043	-0.578567	0.000766626
Q9HB71	Calcyclin-binding protein	CACYBP	25.6183	25.3269	25.7867	25.5773	24.8741	24.8924	25.2868	25.0178	-0.559533	0.0422866
Q9NR31	GTP-binding protein SAR1a	SAR1A	27.1891	27.2254	26.9715	27.1287	26.4292	26.7374	26.5632	26.5766	-0.552067	0.00984102
P78371	T-complex protein 1 subunit beta	CCT2	28.553	28.7653	28.5631	28.6271	28.0342	28.1561	28.0562	28.0822	-0.544967	0.00227885
Q13136	Liprin-alpha-1	PPFIA1	23.7946	23.8275	23.9772	23.8664	23.3907	23.5482	23.1021	23.347	-0.519433	0.0217133
O43795	Unconventional myosin-Ib	MYO1B	23.4941	23.5587	23.5247	23.5258	23.0011	23.1915	22.827	23.0065	-0.5193	0.00829183
O15027	Protein transport protein Sec16A	SEC16A	25.0608	25.1901	25.2242	25.1584	24.7712	24.7089	24.4537	24.6446	-0.513767	0.00925651
Q96IJ6	Mannose-1-phosphate guanyltransferase alpha	GMPPA	25.0379	25.0805	24.9753	25.0312	24.2273	24.5377	24.816	24.527	-0.504233	0.0432928
P47895	Aldehyde dehydrogenase family 1 member A3	ALDH1A3	25.2607	25.5333	25.3276	25.3739	25.0078	24.6417	24.9628	24.8708	-0.5031	0.023667
P61923	Coatomer subunit zeta-1	COPZ1	25.1828	25.5798	25.414	25.3922	24.9187	24.849	24.9165	24.8947	-0.497467	0.0132808
Q01813	ATP-dependent 6-phosphofructokinase, platelet type	PFKP	28.6035	28.629	28.9083	28.7136	28.1468	28.0493	28.4988	28.2316	-0.481967	0.0453906
Q8NEB9	Phosphatidylinositol 3-kinase catalytic subunit type 3	PIK3C3	21.8811	22.0472	22.0671	21.9985	22.1569	22.2622	22.4507	22.2899	0.291467	0.0489813
P84077	ADP-ribosylation factor 1	ARF1	23.2607	23.624	23.6391	23.5079	23.9775	23.8551	24.0308	23.9545	0.446533	0.0291661
Q13045	Protein flightless-1 homolog	FLII	23.4801	22.9879	23.4684	23.3121	24.2888	23.7967	24.1646	24.0834	0.771233	0.0245457
Q96JB5	CDK5 regulatory subunit-associated protein 3	CDK5RAP3	21.1707	20.6852	21.3907	21.0822	22.1876	21.5366	21.9114	21.8785	0.796333	0.0472096
Q8TE77	Protein phosphatase Slingshot homolog 3	SSH3	22.971	23.2094	23.2703	23.1502	24.231	24.0006	23.709	23.9802	0.829967	0.00929161
Q2M2I8	AP2-associated protein kinase 1	AAK1	23.9212	23.4891	23.9638	23.7914	24.3515	24.5422	25.016	24.6366	0.8452	0.0274291
O00159	Unconventional myosin-Ic	MYO1C	23.881	24.3917	24.1023	24.125	24.7679	25.2504	24.9739	24.9974	0.8724	0.0127713
Q15233	Non-POU domain-containing octamer-binding protein	NONO	24.6583	26.5244	24.9831	25.3886	21.9094	25.2108	21.9563	23.0255	-2.3631	0.12825
P61960	Ubiquitin-fold modifier 1	UFM1	25.4483	25.7693	25.7485	25.6554	24.825	24.0502	22.0992	23.6581	-1.99723	0.070977
P43243	Matrin-3	MATR3	22.3907	25.0536	23.4947	23.6463	20.948	23.2333	21.1667	21.7827	-1.86367	0.153983
Q06323	Proteasome activator complex subunit 1	PSME1	23.8863	23.6342	23.7936	23.7714	23.23	22.456	20.0915	21.9258	-1.84553	0.123082
P04075	Fructose-bisphosphate aldolase A	ALDOA	27.7617	25.7417	26.4107	26.638	24.3402	25.1415	25.1598	24.8805	-1.75753	0.0544947
P23246	Splicing factor, proline- and glutamine-rich	SFPQ	23.5362	25.4671	23.6933	24.2322	21.6689	24.0469	21.896	22.5373	-1.69493	0.15826
P49755	Transmembrane emp24 domain-containing protein 10	TMED10	25.4894	25.1495	24.3289	24.9893	22.2826	23.2429	24.3931	23.3062	-1.68307	0.0741682
P07737	Profilin-1	PFN1	25.1106	23.3723	24.0161	24.1663	22.18	22.3795	23.156	22.5718	-1.5945	0.053514
P22061	Protein-L-isoaspartate(D-aspartate) O-methyltransferase	PCMT1	24.9891	25.0625	25.4551	25.1689	22.9391	22.9534	24.9991	23.6305	-1.53837	0.0927052
P62937	Peptidyl-prolyl cis-trans isomerase A	PPIA	26.0323	23.8709	25.0981	25.0004	23.0624	23.7143	23.6505	23.4757	-1.5247	0.081813
P04080	Cystatin-B	CSTB	25.6816	23.9704	24.8092	24.8204	23.3129	22.8106	23.8335	23.319	-1.5014	0.0595037
Q71U36	Tubulin alpha-1A chain	TUBA1A	23.8139	24.4783	25.4751	24.5891	22.2352	23.4401	23.7124	23.1292	-1.45987	0.0923184
Q9P260	LisH domain and HEAT repeat-containing protein KIAA1468	KIAA1468	22.8757	23.0711	23.1484	23.0317	23.6416	21.4287	19.7296	21.6	-1.43177	0.275852
P06733	Alpha-enolase	ENO1	27.8368	26.0746	26.7313	26.8809	25.3593	25.6624	25.3513	25.4577	-1.42323	0.0532778
P49023	Paxillin	PXN	24.5032	24.7789	24.2452	24.5091	21.8946	23.4359	23.9879	23.1061	-1.40297	0.0952787
P08237	ATP-dependent 6-phosphofructokinase, muscle type	PFKM	22.9099	22.3621	23.524	22.932	20.8509	21.3045	22.483	21.5461	-1.38587	0.0789259
P06493	Cyclin-dependent kinase 1	CDK1	24.4849	26.055	26.2024	25.5808	23.8172	24.0679	24.7657	24.2169	-1.36383	0.0921378
Q7L576	Cytoplasmic FMR1-interacting protein 1	CYFIP1	23.9173	23.6328	23.8621	23.8041	22.3425	21.7939	23.3962	22.5109	-1.2932	0.0538356
Q13148	TAR DNA-binding protein 43	TARDBP	25.6195	25.5527	24.6727	25.2816	24.3901	24.925	22.6926	24.0026	-1.27907	0.158473
Q71UI9	Histone H2A.V	H2AFV	22.7761	23.4078	23.1439	23.1093	21.3714	22.957	21.178	21.8355	-1.2738	0.0980203
O60271	C-Jun-amino-terminal kinase-interacting protein 4	SPAG9	24.1848	23.0704	23.7688	23.6747	22.4937	21.5957	23.1483	22.4126	-1.2621	0.0854167
P53396	ATP-citrate synthase	ACLY	27.7915	27.2482	27.9376	27.6591	25.9655	25.9361	27.3174	26.4063	-1.25277	0.0669311
Q58FF8	Putative heat shock protein HSP 90-beta 2	HSP90AB2P	25.2285	25.016	25.4517	25.2321	23.8699	23.287	24.8046	23.9872	-1.2449	0.0535953
Q9BVC4	Target of rapamycin complex subunit LST8	MLST8	26.3534	25.1005	24.958	25.4706	24.0763	24.2998	24.3083	24.2281	-1.2425	0.0507138
Q6R327	Rapamycin-insensitive companion of mTOR	RICTOR	28.5626	27.4063	27.043	27.6706	26.4154	26.6544	26.216	26.4286	-1.24203	0.0592412
Q9BPZ7	Target of rapamycin complex 2 subunit MAPKAP1	MAPKAP1	26.2438	25.226	24.4549	25.3082	24.0445	24.3353	23.9004	24.0934	-1.21483	0.0850987
Q99733	Nucleosome assembly protein 1-like 4	NAP1L4	22.5447	22.4614	22.8404	22.6155	20.2508	21.4408	22.5821	21.4246	-1.19093	0.156067
Q71UM5	40S ribosomal protein S27-like	RPS27L	25.3802	25.0437	25.1602	25.1947	22.8116	24.5454	24.6598	24.0056	-1.1891	0.121246
Q86TB9	Protein PAT1 homolog 1	PATL1	25.3675	25.9155	25.7011	25.6614	25.0725	24.7247	23.6546	24.4839	-1.17743	0.0609969
Q9UQ03	Coronin-2B	CORO2B	21.707	23.6135	23.0036	22.7747	21.3826	22.2984	21.1143	21.5984	-1.17627	0.152445
P60903	Protein S100-A10	S100A10	23.338	23.5203	23.247	23.3684	22.7823	21.3944	22.4342	22.2036	-1.1648	0.0517234
P43686	26S protease regulatory subunit 6B	PSMC4	25.5953	26.263	25.7488	25.869	25.5019	24.7578	23.885	24.7149	-1.15413	0.0859729
Q9UN86	Ras GTPase-activating protein-binding protein 2	G3BP2	25.9656	24.8466	25.3129	25.375	24.4704	24.5893	23.9299	24.3299	-1.04517	0.0523992
Q99836	Myeloid differentiation primary response protein MyD88	MYD88	22.5037	21.8164	22.7724	22.3642	21.963	21.0409	21.088	21.364	-1.0002	0.07282
P68133	Actin, alpha skeletal muscle	ACTA1	29.358	30.5349	29.3305	29.7411	29.2073	29.0353	27.9896	28.7441	-0.997067	0.143994
Q15366	Poly(rC)-binding protein 2	PCBP2	29.089	30.0452	29.576	29.5701	29.258	28.4343	28.061	28.5844	-0.985633	0.0929471
Q8N6T3	ADP-ribosylation factor GTPase-activating protein 1	ARFGAP1	26.2014	25.0562	25.0595	25.439	24.8381	24.2598	24.3391	24.479	-0.960033	0.0852473
Q99567	Nuclear pore complex protein Nup88	NUP88	23.5329	23.2767	23.8316	23.5471	23.0248	23.185	21.5552	22.5883	-0.958733	0.15213
Q8N6H7	ADP-ribosylation factor GTPase-activating protein 2	ARFGAP2	22.4709	22.435	22.7512	22.5524	22.0733	21.8015	20.9488	21.6079	-0.9445	0.0555605
P35221	Catenin alpha-1	CTNNA1	24.7922	24.0941	24.6194	24.5019	24.1953	23.4449	23.06	23.5667	-0.935167	0.0764934
Q9NZN4	EH domain-containing protein 2	EHD2	24.0633	25.4016	25.2654	24.9101	23.737	23.5909	24.6159	23.9813	-0.928833	0.1559
P49321	Nuclear autoantigenic sperm protein	NASP	22.0705	21.5377	21.5175	21.7086	20.4779	20.5178	21.346	20.7806	-0.928	0.0507175
P14174	Macrophage migration inhibitory factor	MIF	24.1836	23.0666	24.042	23.7641	23.0092	22.6364	22.8642	22.8366	-0.927467	0.0650995
Q5GLZ8	Probable E3 ubiquitin-protein ligase HERC4	HERC4	23.8462	23.712	24.6112	24.0565	23.6076	22.9548	22.836	23.1328	-0.923667	0.0664153
O75569	Interferon-inducible double-stranded RNA-dependent protein kinase activator A	PRKRA	22.3842	22.2029	22.4878	22.3583	20.9604	21.1026	22.2522	21.4384	-0.9199	0.0922278
Q3ZCM7	Tubulin beta-8 chain	TUBB8	28.0648	28.6024	28.4598	28.3757	27.8468	27.8388	26.7844	27.49	-0.885667	0.0843863
O15460	Prolyl 4-hydroxylase subunit alpha-2	P4HA2	21.6131	22.2416	21.6346	21.8298	20.3579	20.7731	21.7611	20.964	-0.865733	0.135717
P21980	Protein-glutamine gamma-glutamyltransferase 2	TGM2	26.5748	28.0984	27.3561	27.3431	25.9804	25.9392	27.5185	26.4794	-0.863733	0.273393
P14625	Endoplasmin	HSP90B1	26.8769	26.886	27.0061	26.923	25.8113	25.5334	26.8333	26.0593	-0.863667	0.0954565
Q8N0X7	Spartin	SPG20	26.1695	24.8631	25.0982	25.3769	23.9028	25.0137	24.6236	24.5134	-0.863567	0.170321
Q68EM7	Rho GTPase-activating protein 17	ARHGAP17	24.3685	24.0662	24.6162	24.3503	24.0678	23.3169	23.0807	23.4885	-0.861833	0.0630213
P53367	Arfaptin-1	ARFIP1	24.257	24.2188	24.6618	24.3792	24.1884	23.1083	23.2559	23.5175	-0.861667	0.0784957
P56537	Eukaryotic translation initiation factor 6	EIF6	23.9521	23.1369	23.5189	23.536	22.5314	22.3674	23.1378	22.6789	-0.8571	0.0613163
Q9UID3	Vacuolar protein sorting-associated protein 51 homolog	VPS51	23.0711	23.4419	24.066	23.5263	23.073	22.8163	22.1388	22.676	-0.8503	0.102127
Q7Z406	Myosin-14	MYH14	22.8552	21.9068	22.7761	22.5127	21.3791	21.407	22.2276	21.6712	-0.841467	0.110647
Q15365	Poly(rC)-binding protein 1	PCBP1	29.598	29.6599	29.8624	29.7068	29.644	28.8015	28.1527	28.8661	-0.8407	0.128021
Q14764	Major vault protein	MVP	29.8941	31.37	30.6554	30.6398	29.3524	29.4462	30.6153	29.8046	-0.8352	0.229001
Q6WCQ1	Myosin phosphatase Rho-interacting protein	MPRIP	26.8798	26.1598	25.811	26.2835	25.2869	25.5112	25.5687	25.4556	-0.827933	0.0641139
Q9UBB4	Ataxin-10	ATXN10	21.7259	21.6549	22.3917	21.9242	20.8677	20.6001	21.8213	21.0964	-0.8278	0.132186
P62987	Ubiquitin-60S ribosomal protein L40	UBA52	23.1888	22.3059	22.1681	22.5543	21.921	21.5081	21.757	21.7287	-0.825567	0.0729833
P04083	Annexin A1	ANXA1	30.5443	29.8862	30.4042	30.2782	29.1684	29.2384	30.0056	29.4708	-0.807433	0.0733163
P04264	Keratin, type II cytoskeletal 1	KRT1	29.011	27.7125	28.6041	28.4425	27.8794	27.6234	27.4386	27.6471	-0.7954	0.120459
P60866	40S ribosomal protein S20	RPS20	23.9495	23.2549	23.6189	23.6078	21.9127	23.3235	23.2101	22.8154	-0.792333	0.184713
Q9BQE3	Tubulin alpha-1C chain	TUBA1C	27.3461	27.3992	27.7517	27.499	27.3571	26.8329	25.9928	26.7276	-0.7714	0.138172
Q6GMV3	Putative peptidyl-tRNA hydrolase PTRHD1	PTRHD1	22.0698	23.028	22.6746	22.5908	21.8542	21.4833	22.1236	21.8204	-0.770433	0.0834194
P49411	Elongation factor Tu, mitochondrial	TUFM	26.408	27.6079	27.197	27.071	25.9289	26.3459	26.6468	26.3072	-0.763767	0.135231
P31949	Protein S100-A11	S100A11	26.9168	27.3001	26.2481	26.8217	26.3801	25.9181	25.8968	26.065	-0.756667	0.0936639
P52272	Heterogeneous nuclear ribonucleoprotein M	HNRNPM	29.8356	29.9962	29.3644	29.7321	28.9047	29.5012	28.5453	28.9837	-0.748333	0.0906352
P02751	Fibronectin	FN1	24.9837	26.3554	25.4199	25.5863	24.3996	24.4845	25.6613	24.8485	-0.737867	0.268014
Q05209	Tyrosine-protein phosphatase non-receptor type 12	PTPN12	25.1113	24.6753	25.1275	24.9714	24.7761	24.0206	23.9417	24.2461	-0.725233	0.0757948
Q9NRX1	RNA-binding protein PNO1	PNO1	20.5841	20.9791	21.2677	20.9436	20.4071	20.6738	19.5861	20.2223	-0.7213	0.132474
P61019	Ras-related protein Rab-2A	RAB2A	23.7707	23.1138	23.5747	23.4864	22.6358	22.5483	23.1175	22.7672	-0.7192	0.052254
P27144	Adenylate kinase 4, mitochondrial	AK4	23.7843	23.9787	23.9482	23.9037	22.9527	22.8597	23.7533	23.1886	-0.715167	0.0692316
Q07812	Apoptosis regulator BAX	BAX	24.9449	24.0411	24.9196	24.6352	24.0433	23.6785	24.0475	23.9231	-0.7121	0.0910036
Q9Y2D4	Exocyst complex component 6B	EXOC6B	22.6152	22.8212	23.2166	22.8843	22.6732	22.2794	21.58	22.1775	-0.7068	0.124988
O75962	Triple functional domain protein	TRIO	24.8021	25.265	24.8032	24.9568	23.7977	24.5538	24.4123	24.2546	-0.702167	0.0653241
P68366	Tubulin alpha-4A chain	TUBA4A	28.9685	29.6233	29.7189	29.4369	28.9319	28.845	28.4624	28.7464	-0.690467	0.0669188
Q2TAZ0	Autophagy-related protein 2 homolog A	ATG2A	21.7492	23.0211	22.3309	22.3671	21.5504	22.127	21.3541	21.6772	-0.6899	0.187661
Q9NRY4	Rho GTPase-activating protein 35	ARHGAP35	22.8267	22.4168	23.4007	22.8814	21.82	21.9643	22.7938	22.1927	-0.6887	0.173577
P08670	Vimentin	VIM	32.1806	32.0177	31.8167	32.005	31.5832	31.6479	30.7257	31.3189	-0.686067	0.0951684
Q9BV44	THUMP domain-containing protein 3	THUMPD3	23.1536	23.3105	23.8185	23.4275	23.1027	22.6095	22.513	22.7417	-0.6858	0.0648281
Q9BUF5	Tubulin beta-6 chain	TUBB6	30.8918	31.6581	31.6692	31.4064	31.001	30.9313	30.2609	30.7311	-0.6753	0.125184
Q96EM0	Trans-3-hydroxy-L-proline dehydratase	L3HYPDH	22.4377	23.252	23.3803	23.0233	22.4653	22.5249	22.0623	22.3508	-0.6725	0.110409
Q9UNF1	Melanoma-associated antigen D2	MAGED2	25.1273	25.7608	25.7243	25.5375	24.7721	24.6641	25.1618	24.866	-0.671467	0.0579811
Q9UBT2	SUMO-activating enzyme subunit 2	UBA2	25.0277	25.4422	25.6913	25.3871	24.9966	24.4343	24.7231	24.718	-0.669067	0.0570644
P61221	ATP-binding cassette sub-family E member 1	ABCE1	24.4396	24.3566	24.7174	24.5045	23.3461	23.75	24.4116	23.8359	-0.668633	0.112052
P61289	Proteasome activator complex subunit 3	PSME3	25.586	26.4558	26.3553	26.1324	25.5656	25.7689	25.0715	25.4687	-0.6637	0.125925
Q99880	Histone H2B type 1-L	HIST1H2BL	27.5128	28.1668	27.1044	27.5947	26.5317	27.1128	27.1549	26.9331	-0.661533	0.147482
Q00535	Cyclin-dependent-like kinase 5	CDK5	23.0444	23.7781	23.7128	23.5118	22.661	22.8247	23.0777	22.8545	-0.6573	0.0674475
P62081	40S ribosomal protein S7	RPS7	26.8399	27.3845	27.4022	27.2089	26.2522	26.7498	26.6546	26.5522	-0.656667	0.0517512
P62820	Ras-related protein Rab-1A	RAB1A	24.3596	24.6303	24.6886	24.5595	23.8355	24.4611	23.4244	23.907	-0.6525	0.109442
Q9P0K7	Ankycorbin	RAI14	27.5925	27.3022	26.6517	27.1821	26.4991	26.6335	26.4621	26.5316	-0.650567	0.0830274
Q5VYK3	Proteasome-associated protein ECM29 homolog	ECM29	24.6675	25.7316	25.6169	25.3387	24.4375	24.6816	24.9542	24.6911	-0.647567	0.153921
Q96KG9	N-terminal kinase-like protein	SCYL1	25.333	25.5377	25.6122	25.4943	25.2065	25.1598	24.1774	24.8479	-0.6464	0.134898
P50914	60S ribosomal protein L14	RPL14	25.4118	25.901	25.515	25.6093	24.1541	25.279	25.4586	24.9639	-0.645367	0.211649
P11586	C-1-tetrahydrofolate synthase, cytoplasmic	MTHFD1	29.4495	29.7092	29.7636	29.6408	29.5267	29.22	28.2426	28.9964	-0.644333	0.181745
O14980	Exportin-1	XPO1	25.4469	26.0349	26.2004	25.8941	25.5334	25.2065	25.0327	25.2575	-0.636533	0.0791291
P00966	Argininosuccinate synthase	ASS1	22.6323	22.9758	23.1072	22.9051	22.1902	21.7523	22.8686	22.2704	-0.634733	0.147648
P46060	Ran GTPase-activating protein 1	RANGAP1	25.5884	26.2965	26.367	26.084	25.4806	25.2686	25.6109	25.4534	-0.6306	0.0781706
Q6VY07	Phosphofurin acidic cluster sorting protein 1	PACS1	23.7055	24.0331	24.0389	23.9258	22.9703	23.2277	23.6892	23.2957	-0.6301	0.0567426
Q9P299	Coatomer subunit zeta-2	COPZ2	23.3142	23.3717	23.5505	23.4121	22.8096	23.1857	22.3851	22.7935	-0.618667	0.062838
P15927	Replication protein A 32 kDa subunit	RPA2	23.3717	23.4435	23.0369	23.284	22.788	22.1013	23.1088	22.666	-0.618	0.127817
P47756	F-actin-capping protein subunit beta	CAPZB	22.9824	22.5363	22.255	22.5912	22.7239	22.1292	21.0792	21.9774	-0.6138	0.30757
Q27J81	Inverted formin-2	INF2	27.4126	27.8801	27.9185	27.7371	27.3113	27.2633	26.841	27.1385	-0.598533	0.0535165
P51153	Ras-related protein Rab-13	RAB13	23.0111	22.7539	22.4271	22.7307	21.8657	22.1651	22.3735	22.1348	-0.595933	0.0565191
Q9BZH6	WD repeat-containing protein 11	WDR11	22.7779	24.1992	23.6815	23.5529	23.0466	23.0533	22.7928	22.9642	-0.588633	0.237422
Q16777	Histone H2A type 2-C	HIST2H2AC	26.5632	27.0781	26.7041	26.7818	26.3893	26.8876	25.3218	26.1996	-0.582233	0.297677
Q96M27	Protein PRRC1	PRRC1	27.4271	26.9741	26.359	26.9201	26.7175	25.6505	26.6596	26.3425	-0.577533	0.281681
Q6ZS17	Protein FAM65A	FAM65A	24.2577	24.2731	24.6964	24.4091	24.1617	23.8458	23.4889	23.8321	-0.576933	0.0754303
Q9GZZ9	Ubiquitin-like modifier-activating enzyme 5	UBA5	26.1474	26.1182	26.7041	26.3232	26.216	25.6297	25.4209	25.7555	-0.5677	0.136117
O75382	Tripartite motif-containing protein 3	TRIM3	20.7603	21.5244	20.6613	20.982	20.5941	20.2742	20.3774	20.4152	-0.566767	0.120958
P62701	40S ribosomal protein S4, X isoform	RPS4X	25.7757	26.2644	26.4279	26.156	25.3929	25.6601	25.7198	25.5909	-0.565067	0.062228
P11441	Ubiquitin-like protein 4A	UBL4A	23.8328	23.7206	23.4554	23.6696	22.9085	23.4691	22.9621	23.1132	-0.556367	0.0575906
P02452	Collagen alpha-1(I) chain	COL1A1	24.4132	26.062	24.8267	25.1006	23.9809	23.7397	25.9205	24.547	-0.5536	0.550185
P46459	Vesicle-fusing ATPase	NSF	25.2425	25.6028	25.8113	25.5522	25.1913	24.7814	25.0295	25.0007	-0.551467	0.0542626
O60610	Protein diaphanous homolog 1	DIAPH1	25.5865	25.1573	25.6041	25.4493	25.4756	24.8254	24.4116	24.9042	-0.5451	0.186597
Q96GA7	Serine dehydratase-like	SDSL	25.8772	26.7305	26.1902	26.266	25.9033	25.7306	25.5289	25.7209	-0.545033	0.115315
Q03001	Dystonin	DST	25.7856	25.7008	25.7509	25.7458	25.71	24.9205	24.9983	25.2096	-0.536167	0.100864
Q07960	Rho GTPase-activating protein 1	ARHGAP1	27.4811	27.3455	28.035	27.6205	27.3739	26.7971	27.088	27.0863	-0.5342	0.117714
O43175	D-3-phosphoglycerate dehydrogenase	PHGDH	29.5851	29.5154	30.017	29.7058	29.627	29.0425	28.8511	29.1735	-0.5323	0.131298
Q9BQE5	Apolipoprotein L2	APOL2	23.8798	25.3057	24.5781	24.5879	24.1704	24.1781	23.8275	24.0587	-0.5292	0.283521
O15498	Synaptobrevin homolog YKT6	YKT6	25.6755	25.7705	26.5792	26.0084	25.4855	25.4882	25.4891	25.4876	-0.5208	0.143471
Q9UDY2	Tight junction protein ZO-2	TJP2	22.3496	22.4549	22.826	22.5435	22.3452	21.8598	21.8669	22.024	-0.519533	0.0739789
O95396	Adenylyltransferase and sulfurtransferase MOCS3	MOCS3	22.5693	22.5384	22.8971	22.6683	22.0927	21.8695	22.4903	22.1508	-0.517433	0.0736265
P51570	Galactokinase	GALK1	23.3566	24.1564	23.7309	23.748	23.2588	23.0283	23.4142	23.2338	-0.5142	0.115807
Q7Z460	CLIP-associating protein 1	CLASP1	24.7873	25.385	25.2879	25.1534	24.726	24.683	24.5104	24.6398	-0.5136	0.059231
O75396	Vesicle-trafficking protein SEC22b	SEC22B	24.0157	24.284	24.1329	24.1442	23.2925	23.5107	24.0988	23.634	-0.5102	0.113936
Q13671	Ras and Rab interactor 1	RIN1	24.615	25.444	25.4956	25.1849	24.7728	24.516	24.7377	24.6755	-0.509367	0.160864
P05386	60S acidic ribosomal protein P1	RPLP1	28.0342	28.0081	27.47	27.8374	28.2744	27.1247	26.606	27.335	-0.5024	0.393719
Q9Y6B6	GTP-binding protein SAR1b	SAR1B	25.0218	25.3988	24.7508	25.0571	24.8834	24.4497	24.3625	24.5652	-0.491933	0.11776
P54886	Delta-1-pyrroline-5-carboxylate synthase	ALDH18A1	24.1976	24.8803	24.4365	24.5048	23.8733	24.009	24.1696	24.0173	-0.4875	0.0885638
Q9NQ48	Leucine zipper transcription factor-like protein 1	LZTFL1	23.6981	22.8803	23.3123	23.2969	23.0326	22.3403	23.0773	22.8167	-0.480167	0.22587
Q16555	Dihydropyrimidinase-related protein 2	DPYSL2	26.9576	26.31	26.8437	26.7038	26.7758	25.992	25.906	26.2246	-0.479167	0.232895
P62330	ADP-ribosylation factor 6	ARF6	23.5037	23.1536	24.0236	23.5603	23.6977	23.0261	22.5206	23.0815	-0.478833	0.322288
Q96AY3	Peptidyl-prolyl cis-trans isomerase FKBP10	FKBP10	21.9354	21.5184	21.9506	21.8015	20.7997	20.8464	22.3236	21.3232	-0.478233	0.409796
Q8N1F7	Nuclear pore complex protein Nup93	NUP93	23.0603	22.6563	22.6127	22.7764	22.595	21.9838	22.3407	22.3065	-0.469933	0.107688
Q9UI30	Multifunctional methyltransferase subunit TRM112-like protein	TRMT112	23.7545	24.5253	24.1938	24.1579	23.9565	23.6968	23.4161	23.6898	-0.468067	0.160826
Q13885	Tubulin beta-2A chain	TUBB2A	29.2104	29.8162	30.0639	29.6968	29.4315	29.4219	28.8372	29.2302	-0.466633	0.219421
Q92616	Translational activator GCN1	GCN1L1	27.7423	28.2541	28.4124	28.1363	27.8094	27.7526	27.4551	27.6724	-0.4639	0.114042
Q9UKK3	Poly [ADP-ribose] polymerase 4	PARP4	25.0062	25.9023	25.7853	25.5646	24.7999	24.9304	25.5857	25.1053	-0.459267	0.284279
P62805	Histone H4	HIST1H4A	26.7379	27.5045	26.6355	26.9593	26.4378	26.5969	26.4784	26.5044	-0.454933	0.17748
O14531	Dihydropyrimidinase-related protein 4	DPYSL4	26.7325	26.5902	26.8496	26.7241	26.3951	26.4407	25.9768	26.2709	-0.453233	0.0520538
Q15042	Rab3 GTPase-activating protein catalytic subunit	RAB3GAP1	25.6551	25.832	25.9191	25.8021	25.6237	25.3812	25.0554	25.3534	-0.448633	0.0693567
Q9BVQ7	Spermatogenesis-associated protein 5-like protein 1	SPATA5L1	22.9684	22.6211	22.764	22.7845	22.4908	22.5053	22.0122	22.3361	-0.4484	0.0784986
Q71DI3	Histone H3.2	HIST2H3A	26.3338	27.5363	25.9036	26.5912	26.0294	25.9774	26.4227	26.1432	-0.448067	0.427915
Q8IUD2	ELKS/Rab6-interacting/CAST family member 1	ERC1	23.6782	23.9804	23.4882	23.7156	23.0534	23.4625	23.2973	23.2711	-0.444533	0.0753428
Q66K14	TBC1 domain family member 9B	TBC1D9B	26.0451	26.3671	26.322	26.2447	26.1625	25.8699	25.3838	25.8054	-0.439333	0.151682
P38646	Stress-70 protein, mitochondrial	HSPA9	22.0324	21.0834	21.3428	21.4862	20.9204	20.9817	21.2557	21.0526	-0.4336	0.223599
P01033	Metalloproteinase inhibitor 1	TIMP1	21.7318	20.7297	20.8189	21.0935	20.6482	21.1607	20.1745	20.6611	-0.432333	0.370088
O00560	Syntenin-1	SDCBP	26.8152	26.2042	26.3804	26.4666	26.4777	26.1783	25.4655	26.0405	-0.4261	0.291354
Q9NV70	Exocyst complex component 1	EXOC1	25.7422	25.8873	26.4288	26.0194	25.9872	25.7962	25.0056	25.5963	-0.4231	0.311983
O75175	CCR4-NOT transcription complex subunit 3	CNOT3	23.0667	23.5268	23.3534	23.3156	23.0254	22.7632	22.9046	22.8977	-0.4179	0.0534072
P08123	Collagen alpha-2(I) chain	COL1A2	24.1003	25.8563	24.1775	24.7114	23.7292	23.6254	25.5263	24.2936	-0.417733	0.645837
P42226	Signal transducer and activator of transcription 6	STAT6	23.8617	23.79	24.1635	23.9384	24.1447	23.5224	22.8966	23.5212	-0.417167	0.331723
O14579	Coatomer subunit epsilon	COPE	25.222	24.3379	24.5724	24.7108	24.4018	24.0336	24.4574	24.2976	-0.413167	0.23523
O94929	Actin-binding LIM protein 3	ABLIM3	22.3139	21.6115	22.1654	22.0303	21.4372	22.1179	21.3063	21.6205	-0.4098	0.28227
O94915	Protein furry homolog-like	FRYL	24.1052	23.8154	23.5182	23.8129	23.4886	23.1332	23.5933	23.405	-0.4079	0.136429
Q13155	Aminoacyl tRNA synthase complex-interacting multifunctional protein 2	AIMP2	22.1827	21.9531	22.5132	22.2163	21.5452	21.5275	22.3749	21.8159	-0.400467	0.2833
Q9NZB2	Constitutive coactivator of PPAR-gamma-like protein 1	FAM120A	23.7341	23.7586	23.5827	23.6918	22.9568	23.3621	23.5612	23.2934	-0.398433	0.0990328
Q99460	26S proteasome non-ATPase regulatory subunit 1	PSMD1	25.1391	24.7224	25.0638	24.9751	24.6866	24.2952	24.7505	24.5774	-0.397667	0.106497
Q9NRY5	Protein FAM114A2	FAM114A2	26.7165	25.7379	25.5141	25.9895	25.7793	25.4614	25.5405	25.5937	-0.395767	0.357988
P28066	Proteasome subunit alpha type-5	PSMA5	26.3575	26.6339	26.5227	26.5047	26.4384	25.7472	26.1583	26.1146	-0.390067	0.14551
P40616	ADP-ribosylation factor-like protein 1	ARL1	24.8401	25.7287	24.9427	25.1705	25.2963	25.284	23.7694	24.7832	-0.387267	0.540503
Q9H223	EH domain-containing protein 4	EHD4	22.1051	21.6487	22.5036	22.0858	21.7694	21.1171	22.2182	21.7016	-0.384233	0.395381
Q08AF3	Schlafen family member 5	SLFN5	25.2312	25.013	25.2669	25.1704	25.1564	25.4999	23.717	24.7911	-0.379267	0.5297
Q5TH69	Brefeldin A-inhibited guanine nucleotide-exchange protein 3	ARFGEF3	21.6115	21.2803	21.0143	21.302	21.046	20.6882	21.063	20.9324	-0.369633	0.155576
O14976	Cyclin-G-associated kinase	GAK	26.6803	26.8671	26.3549	26.6341	26.3396	26.6854	25.8064	26.2771	-0.356967	0.294621
Q9UJY1	Heat shock protein beta-8	HSPB8	21.3604	22.8511	22.7782	22.3299	22.099	21.6264	22.2005	21.9753	-0.3546	0.530059
Q8NB90	Spermatogenesis-associated protein 5	SPATA5	23.3826	24.7516	23.6756	23.9366	23.8506	23.5455	23.3525	23.5829	-0.353733	0.46717
Q01201	Transcription factor RelB	RELB	22.2827	20.9989	22.3107	21.8641	22.1671	21.7245	20.6529	21.5148	-0.349267	0.605479
O43572	A-kinase anchor protein 10, mitochondrial	AKAP10	23.3456	23.6961	23.7585	23.6001	23.6511	23.2839	22.8193	23.2514	-0.348633	0.270419
O00425	Insulin-like growth factor 2 mRNA-binding protein 3	IGF2BP3	25.2817	24.9291	25.322	25.1776	25.0039	24.8371	24.6756	24.8389	-0.338733	0.0967132
O43399	Tumor protein D54	TPD52L2	25.1012	24.7946	25.1861	25.0273	24.7987	24.6409	24.6288	24.6895	-0.337833	0.0612644
Q14697	Neutral alpha-glucosidase AB	GANAB	21.7835	21.1044	21.0746	21.3208	20.5892	20.9635	21.4151	20.9893	-0.331567	0.375188
Q96P16	Regulation of nuclear pre-mRNA domain-containing protein 1A	RPRD1A	22.3236	22.9613	22.0702	22.4517	22.5949	22.1259	21.6398	22.1202	-0.3315	0.435009
O43432	Eukaryotic translation initiation factor 4 gamma 3	EIF4G3	23.2555	23.4794	23.706	23.4803	23.5138	22.9958	22.9551	23.1549	-0.3254	0.21647
O00429	Dynamin-1-like protein	DNM1L	26.2759	26.9628	26.8882	26.709	26.7127	26.1678	26.3064	26.3956	-0.313333	0.313788
Q9H2M9	Rab3 GTPase-activating protein non-catalytic subunit	RAB3GAP2	25.8569	25.8534	25.7873	25.8325	26.1268	25.3423	25.0893	25.5195	-0.313067	0.374009
Q15750	TGF-beta-activated kinase 1 and MAP3K7-binding protein 1	TAB1	22.1819	22.9482	22.5548	22.5616	22.2568	22.527	21.9789	22.2542	-0.3074	0.321586
Q9NVD7	Alpha-parvin	PARVA	24.3556	25.323	24.9537	24.8774	24.9511	24.3933	24.3735	24.5726	-0.3048	0.420097
Q96CW5	Gamma-tubulin complex component 3	TUBGCP3	24.1849	23.8397	24.1803	24.0683	23.7141	23.9591	23.6493	23.7742	-0.294133	0.118182
Q92841	Probable ATP-dependent RNA helicase DDX17	DDX17	23.5517	23.6197	23.0774	23.4163	22.417	23.324	23.6264	23.1225	-0.2938	0.504796
Q9BSJ2	Gamma-tubulin complex component 2	TUBGCP2	25.22	25.2671	25.2761	25.2544	25.17	24.9814	24.7373	24.9629	-0.2915	0.0824673
P02545	Prelamin-A/C	LMNA	25.3391	24.7415	25.23	25.1035	24.6335	24.6073	25.2181	24.8196	-0.2839	0.354149
Q0IIM8	TBC1 domain family member 8B	TBC1D8B	23.4225	23.444	23.8413	23.5693	23.6029	23.3389	22.9183	23.2867	-0.282567	0.306775
P68371	Tubulin beta-4B chain	TUBB4B	33.2101	33.6324	33.816	33.5528	33.302	33.5664	32.9541	33.2742	-0.278667	0.331197
P50454	Serpin H1	SERPINH1	28.7477	29.1336	29.0578	28.9797	28.7584	28.9671	28.3892	28.7049	-0.2748	0.253306
Q9Y613	FH1/FH2 domain-containing protein 1	FHOD1	27.072	26.8905	27.2955	27.086	27.3832	26.4927	26.5579	26.8113	-0.274733	0.425002
Q9Y5Y2	Cytosolic Fe-S cluster assembly factor NUBP2	NUBP2	24.6741	25.4685	24.8811	25.0079	25.5625	24.7103	23.9908	24.7545	-0.253367	0.647142
P46776	60S ribosomal protein L27a	RPL27A	26.7414	26.6072	26.6503	26.6663	26.1042	26.8018	26.3402	26.4154	-0.2509	0.295474
Q9UIV1	CCR4-NOT transcription complex subunit 7	CNOT7	22.7245	23.1932	23.06	22.9926	22.7698	22.8036	22.6536	22.7423	-0.250233	0.163147
Q9UI12	V-type proton ATPase subunit H	ATP6V1H	22.2361	22.2019	22.3452	22.2611	22.239	21.97	21.8247	22.0112	-0.249833	0.124474
Q13555	Calcium/calmodulin-dependent protein kinase type II subunit gamma	CAMK2G	24.1048	24.0964	23.5469	23.916	23.782	23.8536	23.4145	23.6834	-0.232667	0.36761
Q9UJY5	ADP-ribosylation factor-binding protein GGA1	GGA1	23.4447	22.9114	23.3376	23.2312	23.9775	22.3737	22.679	23.0101	-0.221167	0.69136
O60488	Long-chain-fatty-acid--CoA ligase 4	ACSL4	24.7728	25.2009	25.0471	25.0069	24.6178	24.3611	25.3861	24.7883	-0.2186	0.546704
Q9Y2X7	ARF GTPase-activating protein GIT1	GIT1	25.4414	25.5518	25.7908	25.5947	25.6658	25.1996	25.2659	25.3771	-0.217567	0.28969
Q6Y7W6	PERQ amino acid-rich with GYF domain-containing protein 2	GIGYF2	23.316	24.1016	23.73	23.7159	23.374	23.794	23.3404	23.5028	-0.213067	0.473819
Q9H9A5	CCR4-NOT transcription complex subunit 10	CNOT10	22.0971	22.3281	22.7725	22.3992	22.3795	22.4924	21.692	22.188	-0.211267	0.544146
P27708	CAD protein	CAD	25.8118	25.8202	25.9418	25.8579	25.755	25.4603	25.7685	25.6613	-0.196667	0.145452
O60443	Non-syndromic hearing impairment protein 5	DFNA5	26.8985	26.2758	26.9726	26.7156	26.87	26.1692	26.5248	26.5213	-0.1943	0.551972
Q9H9A6	Leucine-rich repeat-containing protein 40	LRRC40	25.2055	25.3039	25.8931	25.4675	25.6276	25.2581	25.0014	25.2957	-0.1718	0.574355
Q8NBF6	Late secretory pathway protein AVL9 homolog	AVL9	23.5743	22.8274	23.6218	23.3412	23.8577	23.0016	22.6617	23.1737	-0.1675	0.722238
P84103	Serine/arginine-rich splicing factor 3	SRSF3	24.7691	25.5203	24.991	25.0935	24.7978	24.8222	25.188	24.936	-0.157467	0.571867
Q9UQ13	Leucine-rich repeat protein SHOC-2	SHOC2	22.0384	22.1869	22.283	22.1694	22.5574	21.818	21.6891	22.0215	-0.147933	0.624888
Q12979	Active breakpoint cluster region-related protein	ABR	25.5566	25.383	25.7131	25.5509	25.6195	25.015	25.5869	25.4071	-0.143767	0.546005
P53990	IST1 homolog	IST1	24.2011	23.7292	23.86	23.9301	24.3756	23.3572	23.6331	23.7886	-0.141467	0.694571
P07195	L-lactate dehydrogenase B chain	LDHB	22.824	22.2699	21.9189	22.3376	22.5645	22.2599	21.778	22.2008	-0.1368	0.7151
O60784	Target of Myb protein 1	TOM1	25.7426	25.8417	25.6446	25.743	26.1987	25.5513	25.1189	25.623	-0.12	0.725792
P22626	Heterogeneous nuclear ribonucleoproteins A2/B1	HNRNPA2B1	22.9075	23.386	23.0211	23.1049	22.0093	23.206	23.7444	22.9866	-0.1183	0.835128
Q7Z3E5	LisH domain-containing protein ARMC9	ARMC9	22.3116	22.3357	22.4685	22.3719	22.4696	22.3691	21.9539	22.2642	-0.107733	0.549901
P84085	ADP-ribosylation factor 5	ARF5	22.8361	24.5384	22.6286	23.3344	23.0161	22.8569	23.8136	23.2289	-0.1055	0.883113
Q9BZZ5	Apoptosis inhibitor 5	API5	24.2197	25.7473	25.2398	25.0689	25.4284	24.6269	24.8527	24.9693	-0.0996	0.854294
Q9UJY4	ADP-ribosylation factor-binding protein GGA2	GGA2	21.9671	22.8107	23.2623	22.68	22.7261	22.4216	22.5987	22.5821	-0.0979	0.814019
P13804	Electron transfer flavoprotein subunit alpha, mitochondrial	ETFA	20.9451	22.0068	21.1191	21.357	21.1411	21.3185	21.339	21.2662	-0.0908	0.7996
P10809	60 kDa heat shock protein, mitochondrial	HSPD1	29.1706	29.4619	29.0911	29.2412	29.5566	29.2071	28.7204	29.1614	-0.0798333	0.780137
P36776	Lon protease homolog, mitochondrial	LONP1	22.2659	22.3142	22.5166	22.3656	22.8495	21.8027	22.245	22.2991	-0.0665	0.842116
Q6P2E9	Enhancer of mRNA-decapping protein 4	EDC4	26.1492	26.9983	26.5257	26.5577	26.711	26.6859	26.1345	26.5105	-0.0472667	0.885977
Q96T76	MMS19 nucleotide excision repair protein homolog	MMS19	23.2177	24.0828	23.7308	23.6771	23.7116	24.4733	22.7158	23.6336	-0.0435333	0.942533
P53597	Succinyl-CoA ligase [ADP/GDP-forming] subunit alpha, mitochondrial	SUCLG1	23.1567	23.7014	23.0261	23.2947	23.2883	23.5971	22.921	23.2688	-0.0259333	0.931758
P22570	NADPH:adrenodoxin oxidoreductase, mitochondrial	FDXR	21.0685	20.7329	21.6854	21.1623	21.1343	20.9182	21.3746	21.1424	-0.0199	0.951664
P07858	Cathepsin B	CTSB	23.2634	22.4919	22.8619	22.8724	23.7899	22.3144	22.5277	22.8773	0.00493333	0.992766
Q13557	Calcium/calmodulin-dependent protein kinase type II subunit delta	CAMK2D	27.1232	27.6568	27.538	27.4393	27.4123	27.7954	27.1629	27.4569	0.0175333	0.946371
Q709C8	Vacuolar protein sorting-associated protein 13C	VPS13C	24.8537	25.0621	25.3731	25.0963	25.1373	25.5419	24.6915	25.1236	0.0272667	0.929186
P11021	78 kDa glucose-regulated protein	HSPA5	25.0814	23.9741	24.3376	24.4644	24.6686	24.3969	24.4183	24.4946	0.0302333	0.932896
P04406	Glyceraldehyde-3-phosphate dehydrogenase	GAPDH	33.3091	33.5312	33.4637	33.4347	33.7625	33.8603	32.8062	33.4763	0.0416667	0.909071
P35527	Keratin, type I cytoskeletal 9	KRT9	27.5189	26.2076	27.3783	27.0349	27.4122	27.0823	26.7593	27.0846	0.0496667	0.918582
P48735	Isocitrate dehydrogenase [NADP], mitochondrial	IDH2	24.5878	25.5096	24.8024	24.9666	24.6348	25.5063	24.9142	25.0184	0.0518333	0.897796
P21281	V-type proton ATPase subunit B, brain isoform	ATP6V1B2	23.9112	24.217	23.9954	24.0412	24.4691	23.5483	24.3639	24.1271	0.0859	0.792154
Q9NZN8	CCR4-NOT transcription complex subunit 2	CNOT2	23.9572	24.432	24.1818	24.1903	24.7905	24.2828	23.7878	24.287	0.0967	0.777772
Q9NQC3	Reticulon-4	RTN4	22.6912	23.1909	22.7971	22.8931	23.1754	22.5711	23.2299	22.9921	0.0990667	0.722703
Q86Y56	Dynein assembly factor 5, axonemal	DNAAF5	21.8304	22.0197	22.3648	22.0716	22.2732	22.1121	22.1414	22.1756	0.103933	0.560898
Q9BZX2	Uridine-cytidine kinase 2	UCK2	21.3589	21.2507	21.8373	21.4823	21.433	21.2233	22.1203	21.5922	0.1099	0.752523
Q6XZF7	Dynamin-binding protein	DNMBP	22.5239	23.4063	23.1456	23.0253	23.3834	23.257	22.7775	23.1393	0.114033	0.739773
Q9H1Z4	WD repeat-containing protein 13	WDR13	21.5326	21.6693	21.8152	21.6724	22.0195	21.3744	21.9706	21.7882	0.1158	0.630735
Q12768	WASH complex subunit strumpellin	KIAA0196	23.1875	23.3687	23.217	23.2577	23.8009	23.3099	23.024	23.3783	0.120533	0.633224
Q8IYI6	Exocyst complex component 8	EXOC8	24.054	23.7011	24.2458	24.0003	24.6744	23.6638	24.0657	24.1346	0.134333	0.708334
Q07666	KH domain-containing, RNA-binding, signal transduction-associated protein 1	KHDRBS1	24.4925	26.2429	25.1296	25.2883	25.6803	25.9822	24.7203	25.4609	0.1726	0.799971
Q8WVM8	Sec1 family domain-containing protein 1	SCFD1	22.2715	21.9519	22.4785	22.234	22.9943	22.1531	22.086	22.4111	0.177167	0.619762
O94874	E3 UFM1-protein ligase 1	UFL1	24.3436	24.4989	24.5956	24.4794	25.008	25.1084	23.8838	24.6667	0.187367	0.663366
Q92538	Golgi-specific brefeldin A-resistance guanine nucleotide exchange factor 1	GBF1	23.8566	23.5279	24.0927	23.8257	24.3047	23.9806	23.8039	24.0297	0.204	0.405939
Q14161	ARF GTPase-activating protein GIT2	GIT2	24.4487	25.1389	24.2745	24.6207	25.0571	24.7921	24.6453	24.8315	0.2108	0.507741
Q8TF05	Serine/threonine-protein phosphatase 4 regulatory subunit 1	PPP4R1	24.1474	24.3534	24.5732	24.358	24.7004	24.6669	24.3419	24.5697	0.211733	0.27578
Q13322	Growth factor receptor-bound protein 10	GRB10	23.995	24.1323	24.2874	24.1382	24.4483	24.823	23.7963	24.3559	0.217633	0.523414
P62841	40S ribosomal protein S15	RPS15	22.4746	24.7703	23.1704	23.4718	23.5938	23.6723	23.8313	23.6991	0.227367	0.756002
Q8IWZ3	Ankyrin repeat and KH domain-containing protein 1	ANKHD1	23.0026	22.6852	22.43	22.7059	23.1022	23.2765	22.5274	22.9687	0.262767	0.401821
P30044	Peroxiredoxin-5, mitochondrial	PRDX5	25.5946	26.4436	26.1818	26.0733	26.0886	26.2748	26.6465	26.3366	0.2633	0.429447
Q9UKA4	A-kinase anchor protein 11	AKAP11	23.6357	23.7818	23.595	23.6708	24.1941	24.3008	23.5031	23.9993	0.3285	0.269314
Q5VT25	Serine/threonine-protein kinase MRCK alpha	CDC42BPA	22.2434	22.3848	21.967	22.1984	22.9256	22.1208	22.5472	22.5312	0.3328	0.274191
P78527	DNA-dependent protein kinase catalytic subunit	PRKDC	22.5269	22.0782	22.4847	22.3633	22.3895	22.9195	22.8431	22.7174	0.3541	0.180718
Q15628	Tumor necrosis factor receptor type 1-associated DEATH domain protein	TRADD	23.5881	24.2378	24.3056	24.0438	24.0224	24.3412	24.8451	24.4029	0.359067	0.339216
P06576	ATP synthase subunit beta, mitochondrial	ATP5B	25.3212	26.3845	25.5098	25.7385	26.1605	26.2084	25.9419	26.1036	0.3651	0.340426
P43490	Nicotinamide phosphoribosyltransferase	NAMPT	31.0135	30.5961	31.1518	30.9205	32.22	31.5091	30.2036	31.3109	0.390433	0.559187
Q9Y6D5	Brefeldin A-inhibited guanine nucleotide-exchange protein 2	ARFGEF2	21.0053	20.5663	21.2717	20.9478	21.5171	21.3329	21.2025	21.3508	0.403067	0.147698
Q2M389	WASH complex subunit 7	KIAA1033	22.4917	22.6859	23.4614	22.8797	23.7364	23.5111	22.64	23.2958	0.416167	0.40422
Q9Y4I1	Unconventional myosin-Va	MYO5A	22.1393	22.2353	22.5844	22.3197	22.3587	22.8283	23.041	22.7427	0.423	0.156345
Q9BTY7	Protein HGH1 homolog	HGH1	21.4369	21.5751	21.0609	21.3576	22.3582	21.1087	21.8781	21.7817	0.424033	0.343504
P25705	ATP synthase subunit alpha, mitochondrial	ATP5A1	25.8026	26.3005	25.5992	25.9008	26.2791	26.8081	25.9626	26.3499	0.449167	0.236513
Q92974	Rho guanine nucleotide exchange factor 2	ARHGEF2	27.8283	27.7475	27.8208	27.7989	28.6279	28.6055	27.5231	28.2522	0.4533	0.282675
P61011	Signal recognition particle 54 kDa protein	SRP54	25.1578	25.6023	25.2877	25.3493	25.9174	25.9232	25.5731	25.8046	0.4553	0.0604346
Q16512	Serine/threonine-protein kinase N1	PKN1	22.4233	22.7431	22.5123	22.5596	23.2164	22.6326	23.2042	23.0177	0.458167	0.099966
Q9NTX5	Ethylmalonyl-CoA decarboxylase	ECHDC1	23.3111	23.5472	23.4301	23.4295	23.9203	23.6628	24.4011	23.9947	0.565267	0.0673425
Q8WWY3	U4/U6 small nuclear ribonucleoprotein Prp31	PRPF31	22.3328	23.0786	22.7746	22.7287	23.4833	23.2273	23.1784	23.2963	0.567667	0.0741348
Q15404	Ras suppressor protein 1	RSU1	23.4654	24.5185	23.595	23.8596	24.5432	24.1131	24.7346	24.4636	0.604	0.186302
Q00653	Nuclear factor NF-kappa-B p100 subunit	NFKB2	25.9986	25.1975	25.7878	25.6613	26.965	26.3483	25.6003	26.3045	0.643233	0.235988
Q99714	3-hydroxyacyl-CoA dehydrogenase type-2	HSD17B10	25.0873	25.8158	25.3296	25.4109	25.9911	26.4248	25.8156	26.0772	0.666267	0.0763516
Q9H269	Vacuolar protein sorting-associated protein 16 homolog	VPS16	21.4598	21.1534	21.9755	21.5296	22.1805	22.3821	22.0723	22.2116	0.682067	0.0564245
P20290	Transcription factor BTF3	BTF3	23.1695	25.9706	23.4712	24.2038	25.1961	24.9694	24.5378	24.9011	0.697333	0.485526
P52630	Signal transducer and activator of transcription 2	STAT2	21.1238	21.6326	22.5669	21.7744	22.7534	22.5787	22.6708	22.6676	0.8932	0.103797
O60879	Protein diaphanous homolog 2	DIAPH2	23.5123	23.493	23.8704	23.6252	25.5825	24.4473	24.2545	24.7614	1.1362	0.0582102
